# Supplementary material for: Programming multicellular assembly with synthetic cell adhesion molecules
Source: Nature. 2022 Dec 12;614(7946):144–52. doi: 10.1038/s41586-022-05622-z (PMC9892004; doi:10.1038/s41586-022-05622-z)
Supplement: Supplementary file 2 — SynCAM cell–cell interfaces. Contact angle and GFP enrichment measurements are provided. Error = 95% CI. [file 41586_2022_5622_MOESM2_ESM.xlsx]

## Sheet: Sheet1
GFP-synCAM Cell	LaG16-synCAM cell	Contact Angle	Fraction GFP Enrichment
Tether	Tether	26.17 ± 2	0.2759 ± 0.06
DLL1	DLL1	33.23 ± 4	0.7281 ± 0.07
JAM-B	JAM-B	26.04 ± 3	0.8435 ± 0.08
NCAM-1	NCAM-1	23.56 ± 4	0.7732 ± 0.09
MUC-4	MUC-4	40.77 ± 6	0.6831 ± .08
Ecad	Ecad	47.52 ± 6	0.4406 ± .08
ICAM-1	ICAM-1	51.32 ± 5	0.7320 ± .10
Intβ1	Intβ1	53.42 ± 6	0.4321 ± .07
Intβ2	Intβ2	60.08 ± 7	0.4696 ± .06
