# Supplementary material for: Programming multicellular assembly with synthetic cell adhesion molecules
Source: Nature. 2022 Dec 12;614(7946):144–52. doi: 10.1038/s41586-022-05622-z (PMC9892004; doi:10.1038/s41586-022-05622-z)
Supplement: Supplementary file 4 — SLiM domains from CAM ICDs used in synCAMs. SLiMs were identified from ELM database and literature sources. [file 41586_2022_5622_MOESM4_ESM.xlsx]

## Sheet: Sheet1
CAM ICD	ICD Residues	Sequence	Predicted or known Function
	507-514	RKIKKYRL	ERM binding motif
ICAM-1	518-525	KGTPMKP	CDK phosphorylation site and SH3 BD
	524-531	KPNTQATP	PIKK phosphorylation site andSH3 BD
	859-864	YDYLNE	SH2 binding domain
	798-804	LPRPANP	SH3 binding domain
	819-825	DTDPTAP	SH3 binding domain
Ecad	828-856	DSLLVFDYEGSGS	beta catenin minimal binding
		EAASLSSLNSSESDKD
	755-773	DEEGGGEEDQDFDLSQLH	p120 binding
	777-784	TGENPIYK	Recognized by phosphotyrosine binding (PTB) domains
	789-796	TVVNPKYE	Recognized by phosphotyrosine binding (PTB) domains
	766-772	FEKEKMN	alpha actin binding
Intβ1	751-762	KLLMIIHDRRE	FAK, Paxillin, Skelemin binding
	780-792	WDTGENPIYKSAV	talin binding
	760-767	TVMNPKFA	Recognized by phosphotyrosine binding (PTB) domains
	724-735	KALIHLSDLREY	FAK, Paxillin, Skelemin binding
Intβ2	738-744	FEKEKLK	alpha actin binding
	747-758	WNNDNPLFKSAT	talin binding
	744-761	CYFLNKCGLFMCIAVNLC	palmitoylation
	748-757	KCGLFMCIAV	ERK kinase docking
NCAM-1	853-858	ENESKA	PDZ binding motif
	826-833	KPECQETE	SH3 binding domain
	266-269	YFSK	SH2 binding domain
	268-274	SKETSFQ	CK1 phosphorylation site
JAM-B	276-282	SNSSSKA	CK1 phosphorylation site
	280-286	SKATTMS	CK1 phosphorylation site
	286-298	ENDFKHTKSFII	ZO-1 binding
