# Supplementary material for: Programming multicellular assembly with synthetic cell adhesion molecules
Source: Nature. 2022 Dec 12;614(7946):144–52. doi: 10.1038/s41586-022-05622-z (PMC9892004; doi:10.1038/s41586-022-05622-z)
Supplement: Supplementary file 9 — Source Data Fig. 1 [file 41586_2022_5622_MOESM9_ESM.xlsx]

## Sheet: Fig. 1D
Fig. 1D	Contact Angle
Cell #	Tether	WT ECAD	NCAM-1	JAM-B	DLL1	MUC-4	Ecad	ICAM-1	Intb1	Intb2
1	25.6	32.5	37.4	34.1	29.05	42.15	36.45	60	65.15	65.05
2	24.35	73.55	20.25	31.8	29.1	32.6	45.8	35.9	56.6	70.2
3	21.85	33.2	18.85	27.25	26.6	51.15	43.05	60.9	48.05	68.15
4	30.55	53.35	16.15	42.4	28.85	34.45	62.75	51.55	72.1	62.6
5	21.85	30.8	30.4	23.55	33.9	28.8	53.7	53.4	26.9	62.25
6	20.65	48.35	24.65	17.2	30.05	40.3	39	29.25	61.2	57.7
7	23.35	46.25	28.45	25.1	27.35	26.35	68	49.35	52.9	36.65
8	29.8	70.1	19.8	21.25	38.5	64.05	50.25	69.05	54.2	82.95
9	21.75	53.35	39.7	29	28.3	29.45	28.8	52.55	66.25	70.35
10	33.9	34.15	20.6	24.25	36.3	49.75	36.5	52.45	55.1	39
11	27.8	37.95	27.3	23.9	22.15	52.85	50.3	34.45	73.45	73.1
12	28.2	71.2	16.85	29.05	21.8	44.4	36.7	55.8	27.9	66.95
13	37.35	41.85	17.6	20.85	35.15	39.35	75.35	29.85	66.4	28.85
14	30.65	42.4	25.25	21.05	56.65	31.95	31.75	56.9	40.45	51.55
15	27.9	38.8	17.3	21.7	27.2	44	47.2	59.35	56.5	56.8
16	23.8	53.7	13.4	34.55	43		37.45	54	50.25	74.4
17	26.6	56.45	13.6	23.4	37.2		66.25	40.95	46.2	44
18	19.2	57.95	19.35	29.15	35.05		48.2	53.15	48.25	60.3
19	29.15	53.45	38.65	18.65	34.35		41.05	57.7	46.3	53.5
20	19.15	48.25	25.7	22.5	43.95		51.75	69.9	54.15	77.2

## Sheet: Fig. 1E
Fig. 1E	Fraction GFP Enrichment
Cell #	Tether		NCAM-1	JAM-B	DLL1	ICAM-1	MUC-4	Intb1	Intb2	Ecad
1	0.465548		0.966123	0.765404	0.677755	1	0.473525	0.544541	0.218336	0.617592
2	0.308904		0.918493	0.711979	0.712629	1	0.684998	0.325816	0.413724	0.693901
3	0.0925356		0.993451	0.777417	0.915408	0.531608	0.661431	0.698473	0.634764	0.330827
4	0.163038		0.524832	0.86383	0.616915	0.758148	0.40391	0.579044	0.526241	0.473367
5	0.104455		0.827288	0.770242	0.780556	0.985663	0.777961	0.470149	0.309135	0.185923
6	0.338149		0.74964	0.804147	0.889968	0.887015	0.725225	0.512145	0.342372	0.410643
7	0.388006		0.374115	1	0.850136	1	0.742983	0.249979	0.562909	0.322524
8	0.102436		0.780882	0.705069	0.612565	0.634761	0.644417	0.425844	0.707923	0.495499
9	0.123506		0.842217	0.684211	0.959559	0.523438	0.857506	0.227934	0.35988	0.716583
10	0.319437		0.738459	1	0.88172	0.55	0.805384	0.500593	0.477348	0.287839
11	0.163816		0.867403	1	0.437032	0.757067	0.459391	0.299406	0.285092	0.717311
12	0.371494		0.927793	1	0.842105	0.868874	0.876482	0.404892	0.621681	0.223913
13	0.274741		0.936364	1	0.543093	0.736131	0.851408	0.091819	0.56541	0.251737
14	0.30561		0.7	0.72	0.622497	0.47619	0.65333	0.461821	0.549939	0.499417
15	0.494448		0.513398	0.936275	0.559406	0.475969	0.607149	0.402282	0.383091	0.44116
16	0.13688		0.668142	1	0.674699	0.495356		0.396455	0.442997	0.349218
17	0.224404		0.930029	1	0.528404	0.763293		0.613569	0.710125	0.219045
18	0.402269		1	0.811404	0.858847	0.924603		0.52973	0.322058	0.585181
19	0.355364		0.46223	0.337155	0.870824	0.441374		0.465195	0.450399	0.703357
20	0.383239		0.742441	0.982143	0.718426	0.695214		0.472783	0.50791	0.287019

## Sheet: Fig. 1F
Fig. 1f	(Contact Angle)
Cell #	LaG6-ICAM-1	LaG9-ICAM-1	LaG16-ICAM-1	LaG17-ICAM-1	LaG29-ICAM-1	LaG42-ICAM-1	LaG43-ICAM-1	LaG18-ICAM-1	LaG 43-Tether	LaG16-tether-
1	38.75	46.8	52.95	33.15	31.8	29.6	61.45	27.4	16.35	18.75
2	33.95	73.8	55.2	29.35	42.45	37.25	65.35	49.1	18.25	24.15
3	26.6	52.1	29.3	38.6	41.6	37.15	53.7	28.35	24.9	23.7
4	28.3	39.65	42.8	40.55	30.85	46.45	46.25	37.5	25.75	20.55
5	34.15	57.75	56.6	43.8	35.35	41.05	31.75	31.75	16.5	19.1
6	43.55	38.8	44.4	58.4	33.25	32.85	39.8	33.75	19.7	25.3
7	32.05	45.2	42.65	35.4	32.15	35.75	37.85	33.5	15.9	23.75
8	40.55	47.85	41.9	43.25	50	33.25	61.75	33.2	14.65	28.85
9	32.3	32.3	49.35	46	55.65	19.25	34.15	33.45	11.35	21.35
10	24.2	54.05	62.35	60.2	29.05	46.2	55.05	34.3	20.2	17.95
11	22.95	51	55.85	51.2	31.7	32.05	46.45	32.35	21.3	24.3
12	35.15	35.5	45.6	41.65	46.3	49	41.25	41.3	17.4	22.65
13	30.3	51.65	54.75	42.8	28.85	34.8	45.05	24.8	23.55	27.55
14	34.9	42.25	41.6	27.4	56.9	34.75	43.4	34.5	22.6	20.6
15	29.6	45.5	51.6	54.65	34.7	39.7	42.5	39.1	23.75	28.1
16	27.25	43.3	40.3	60.75	44.65	32.05	67.25	34.85	22.25	20.95
17	37.9	36.6	45.25	31.3	51.55	28.65	41.95	39	17.55	24.95
18	35	35.35	46.5	44.3	33.95	49.35	52.5	37.75	21.05	18.65
19	30.05	36.25	76.4	29.8	33.7	22.35	47.55	35.45	15.4	16.95
20	22.4	34.25	56.8	48.9	29.95	32.05	42.25	28.75	18.75	19.2
