# Supplementary material for: Programming multicellular assembly with synthetic cell adhesion molecules
Source: Nature. 2022 Dec 12;614(7946):144–52. doi: 10.1038/s41586-022-05622-z (PMC9892004; doi:10.1038/s41586-022-05622-z)
Supplement: Supplementary file 10 — Source Data Fig. 2 [file 41586_2022_5622_MOESM10_ESM.xlsx]

## Sheet: Fig. 2d
Fig. 2d	Cell Area
Cell #	1	2	3	4	5	6	7	8	9	10	11	12	13	14	15	16	17	18	19	20	21	22	23
Tether	134.4	145.158	209.669	204.687	83.8964	133.823	79.3117	159.454	51.1176	198.333	74.0772	116.134	197.539	267.32	161.042	83.6798	61.009	96.5314	103.029	84.7989	318.51	375.079	66.063
Ecad	500.382	426.882	261.328	402.732	482.801	355.513	392.01	408.508	460.492	551.825	585	660.63	662.218	646.695	1306.71	679.041	816.185
ICAM-1	621.245	385.151	716.982	848.061	691.315	490.852	1078.49	512.873	849.072	509.263	591.823	868.349	511.934	882.176	669.98	772.287
Intb1	421.359	541.356	617.202	647.814	759.327	318.402	1400.79	547.168	693.914	635.216	678.211	980.765	908.637	598.646	641.75	855.75
Intb2	569.947	500.021	565.073	576.156	234.108	766.836	475.654	758.641	405.186	911.778	853.909	929.07	427.821	626.804	965.747	725.718	720.664	723.913
JAM-B	721.097	500.815	250.029	236.78	718.173	211.293	541.356	350.026	183.171	241.256	149.057	214.47	129.78	658.392	94.1849	437.243	127.975	371.649	279.594	346.668	429.446	251.725	330.135
NCAM-1	303.096	229.813	220.246	368.184	213.134	251.725	170.392	252.339	297.32	277.284	245.841	276.309	185.193	296.742
MUC-4	430.384	472.802	425.547	650.955	665.504	549.225	483.704	627.635	303.421	451.214	443.38	524.966
Fig. 2d	Cell Footprint
Cell #	1	2	3	4	5	6	7	8	9	10	11	12	13	14	15	16	17	18	19	20	21	22	23
Tether	129.13	256.382	232.087	509.227	126.531	171.331	172.957	141.697	197.994	230.914	147.273	134.025	108.313	153.589	215.625	111.528	179.82	90.8626	115.55	129.844	164.444	179.501
Ecad	734.021	879.829	605	918.817	1092.06	902.825	396.811	431.9	907.37	828.537	879.446	448.412	486.517	532.457	454.863	811.897	927.798	457.502	223.822	768.101	729.359
ICAM-1	959.43	1476.49	1053.33	1498.04	1147.84	1298.55	1248.23	857.122	787.589	852.654	1109.54	1445.6	1122.23	848.06	1135.07	1474.78	915.727	1468.39	819.611	915.579	999.317	1198.32	647.172
Intb1	829.795	1448.84	1942.47	1262.99	711.784	1092.77	658.28	1325.31	1029.75	744.503	1666.19	1222.53	729.769	1262.82	620.766	605.376
Intb2	968.96	1354.11	1581.14	1342.26	870.599	987.091	618.368	613.972	749.444	747.324	715.39	633.309
JAM-B	1119.46	1210.65	666.117	659.764	774.562	866.039	748.931	811.811	1045.14	863.386	912.023	769.003	921.58	909.751	940.825	833.003	842.23	721.118	460.228
NCAM-1	1273.68	1441.08	2126.69	433.85	752.035	332.698	1495.05	1501.67	1670.1	1046.69	1295.17	925.731	1239.98	1221.46
MUC-4	2028.42	1835.11	1429.67	1861.24	1858.86	1629.51	555.571	1004.78	1203.19	951.09	1526.33	1238.12	834.838	1109.99	1101.85
