# Supplementary material for: Programming multicellular assembly with synthetic cell adhesion molecules
Source: Nature. 2022 Dec 12;614(7946):144–52. doi: 10.1038/s41586-022-05622-z (PMC9892004; doi:10.1038/s41586-022-05622-z)
Supplement: Supplementary file 11 — Source Data Fig. 3 [file 41586_2022_5622_MOESM11_ESM.xlsx]

## Sheet: Fig. 3b
Contact Angle
Fig. 3b	GFP ∆ICD	GFP Intb1	GFP Intb2	GFP Ecad	GFP ICAM-1	GFP MUC-4	GFP NCAM-1	GFP JAM-B
LaG16 ∆ICD	26.17	36.99	28.58	30.53	34.89	31.57	22.57	18.83
LaG16 Intb1	26.53	53.42	60.53	45.97	52.745	30.955	19.76	16.765
LaG16 Intb2	33.78	56.415	60.08	43.755	52.125	38.125	20.3	19.5929
LaG16 Ecad	25.925	45.73	59.4	47.52	46.095	25.905	23.84	15.0062
LaG16 ICAM-1	29.12	52.7875	49.0833	30.95	51.3225	41.575	16.5125	17.875
LaG16 MUC-4	31.15	43.515	38.945	23.52	46.56	40.7733	19.09	24.81
LaG16 NCAM-1	33.35	34.34	31.72	22.9167	39.23	29.16	23.56	29.8125
LaG16 JAM-B	20.57	32.185	27.45	23.795	26.02	25.16	18.04	26.035
GFP Enrichment
Fig. 3b	GFP 16 ∆ICD	GFP Intb1	GFP Intb2	GFP Ecad	GFP ICAM-1	GFP MUC-4	GFP NCAM-1	GFP JAM-B
LaG16 ∆ICD	0.2759	0.524	0.2752	0.1466	0.5075	0.303	0.4314	0.4289
LaG16 Intb1	0.3136	0.4321	0.423378	0.298211	0.452173	0.257727	0.444051	0.558778
LaG16 Intb2	0.3062	0.337392	0.4696	0.319272	0.380919	0.313343	0.392052	0.51621
LaG16 Ecad	0.297561	0.367541	0.392947	0.4406	0.266308	0.231311	0.253787	0.245255
LaG16 ICAM-1	0.5052	0.429779	0.444578	0.383735	0.732	0.743307	0.743722	0.79119
LaG16 MUC-4	0.4061	0.41053	0.468956	0.324609	0.591346	0.6831	0.894337	0.67439
LaG16 NCAM-1	0.4153	0.281699	0.298162	0.305953	0.705688	0.777885	0.7732	0.878218
LaG16 JAM-B	0.4317	0.46224	0.246175	0.318433	0.66283	0.820904	0.847818	0.8435
