# Supplementary material for: Programming multicellular assembly with synthetic cell adhesion molecules
Source: Nature. 2022 Dec 12;614(7946):144–52. doi: 10.1038/s41586-022-05622-z (PMC9892004; doi:10.1038/s41586-022-05622-z)
Supplement: Supplementary file 12 — Source Data Fig. 4 [file 41586_2022_5622_MOESM12_ESM.xlsx]

## Sheet: Fig. 4b
	Percent of Interactions
Alternating Pattern	BFP	mCherry
BFP	33.1171	66.0495
mCherry	72.6994	27.3006
	Percent of Interactions
Bridging	GFP	mCherry	BFP
GFP	11.4788	76.8407	11.6805
mCherry	50.2959	14.3889	35.3152
BFP	17.2222	76.3889	6.38889
	Percent of Interactions
Cyclic Pattern	GFP	mCherry	BFP
GFP	19.8929	42.8343	37.7856
mCherry	46.6585	8.71396	40.8776
BFP	39.991	42.655	17.354
