# Supplementary material for: Programming multicellular assembly with synthetic cell adhesion molecules
Source: Nature. 2022 Dec 12;614(7946):144–52. doi: 10.1038/s41586-022-05622-z (PMC9892004; doi:10.1038/s41586-022-05622-z)
Supplement: Supplementary file 13 — Source Data Extended Data Fig. 2 [file 41586_2022_5622_MOESM13_ESM.xlsx]

## Sheet: ED Fig. 2d
ED Fig. 2d	Contact Angle
Cell #	Kd (nM)	1	2	3	4	5	6	7	8	9	10
LaG6-Intb1	310	48.75	64.75	32.2	24.3	37.55	45.4	40.3	46.15	48.2	47.25
LaG9-Intb1	3.5	39.45	53.65	43.7	49.85	43.75	52.4	39.65	41	46.3	49.7
LaG16-Intb1	0.7	48.8	58.85	36.7	52.4	43.15	47.2	49.25	55.6	45.8	52.85
LaG17-Intb1	50	41.55	43.9	39.1	31.65	51.5	29.6	25.1	44.55	44.8	40.7
LaG29-Intb1	110	37.8	38.9	41.55	56.45	44.6	21.8	38.2	30.7	34.85	36.8
LaG42-Intb1	600	33	26.9	33.55	27.1	30.35	42	25.6	16.6	20.55	35.1
LaG43-Intb1	11	57.4	35.5	52	52	47.7	39.05	48.15	39.05	60.9	30.45
ED Fig. 2d	Contact Angle
Cell #	Kd (nM)	1	2	3	4	5	6	7	8	9	10
LaG6-NCAM-1	310	10.7	25.5	27.55	25.1	17	47.9	14.25	21.1	21.2	23.15
LaG9-NCAM-1	3.5	21.95	36.25	37.35	28.6	28.3	36.4	33.85	25.1	36.15	27.95
LaG16-NCAM-1	0.7	27.45	28.75	27.95	14.8	34.95	27.15	29.05	26.65	22.75	20.65
LaG17-NCAM-1	50	19.6	35.25	23.4	23.75	26.4	21.35	29.65	25.8	18.15	18.85
LaG29-NCAM-1	110	31.1	31.25	30.55	38.15	25.6	30.35	33.55	34.6	27.65	24.7
LaG42-NCAM-1	600	13.55	24.95	26.75	29.35	22.15	27.05	26.75	25.05	22.95	18.35
LaG43-NCAM-1	11	25	27.2	24.75	39.9	20.5	21.1	23.6	27.25	24.8	22.8

## Sheet: ED Fig. 2e
Fig. 2e	Fraction GFP Enrichment
Cell #	Kd (nM)	1	2	3	4	5	6	7	8	9	10
LaG6-NCAM-1	310	0.941176	0.983051	0.687389	0.924686	0.928571	0.278689	1	0.701068	0.736585	0.789157
LaG9-NCAM-1	3.5	0.826816	0.993072	1	0.889401	0.641176	0.721675	0.87172	0.940171	0.348624	1
LaG16-NCAM-1	0.7	0.792453	0.827957	0.888889	0.945455	0.67735	0.921524	0.764045	0.97807	0.984252	0.915254
LaG17-NCAM-1	50	1	0.604072	0.955285	1	1	0.437318	1	1	0.896104	1
LaG29-NCAM-1	110	1	0.539863	1	0.995	1	1	1	0.992308	1	1
LaG42-NCAM-1	600	1	1	1	1	1	0.707317	1	0.468635	0.716	0.930403
LaG43-NCAM-1	11	1	1	0.993007	1	1	1	0.995556	1	0.840164	1
Fig. 2e	Fraction GFP Enrichment
Cell #	Kd (nM)	1	2	3	4	5	6	7	8	9	10
LaG6-Intb1	310	0.757954	0.31845	0.472731	0.354302	0.46331	0.416446	0.501999	0.176114	0.587028	0.431232
LaG9-Intb1	3.5	0.112252	0.149715	0.307498	0.673014	0.524303	0.86172	0.280488	0.564372	0.256444	0.537061
LaG16-Intb1	0.7	0.273879	0.576988	0.394047	0.172127	0.184206	0.487922	0.0841014	0.175354	0.218957	0.262665
LaG17-Intb1	50	0.229077	0.373681	0.522216	0.432949	0.267891	0.138631	0.137642	0.120669	0.309219	0.272945
LaG29-Intb1	110	0.655523	0.556659	0.290827	0.417929	0.428918	0.0742166	0.296739	0.153484	0.229485	0.515984
LaG42-Intb1	600	0.55221	0.318959	0.350681	0.255597	0.138513	0.271691	0.344978	0.402143	0.387012	0.26943
LaG43-Intb1	11	0.134577	0.21658	0.39568	0.559629	0.201662	0.443583	0.454698	0.484443	0.426689	0.551365
