# Supplementary material for: Programming multicellular assembly with synthetic cell adhesion molecules
Source: Nature. 2022 Dec 12;614(7946):144–52. doi: 10.1038/s41586-022-05622-z (PMC9892004; doi:10.1038/s41586-022-05622-z)
Supplement: Supplementary file 14 — Source Data Extended Data Fig. 3 [file 41586_2022_5622_MOESM14_ESM.xlsx]

## Sheet: ED Fig. 3c
ED Fig. 3c
Contact Angle
Cell #	ICAM-1	ICAM-2	ICAM-3	Tether-1	Tether-2	Tether-3
1	25.25	42.2	48.15	16.2	18.15	13.2
2	25.7	32.35	70.9	20.65	31.1	23.65
3	32.85	45.1	46.95	15.75	22.8	34.65
4	36.6	49.65	38	26.4	29.35	19.45
5	22.4	32.85	58.45	16	14.1	24.35
6	41.2	50.65	50.15	24	26.65	26.3
7	33.05	39.5	35.95	15	20.25	36.85
8	32	78.55	29.1	17.15	24.7	27.55
9	31.15	54.4	64.25	31.55	22.55	15.4
10	34	27.1	77.9	17	20.6	17.4
