# Supplementary material for: Programming multicellular assembly with synthetic cell adhesion molecules
Source: Nature. 2022 Dec 12;614(7946):144–52. doi: 10.1038/s41586-022-05622-z (PMC9892004; doi:10.1038/s41586-022-05622-z)
Supplement: Supplementary file 15 — Source Data Extended Data Fig. 4 [file 41586_2022_5622_MOESM15_ESM.xlsx]

## Sheet: ED Fig. 4c
ED Fig. 4c
Radial Distribution Score
	LaG16-ICAM-1	LaG9-ICAM-1	LaG43-ICAM-1	LaG17-ICAM-1	LaG29-ICAM-1	LaG6-ICAM-1	LaG42-ICAM-1	LaG18-ICAM-1
LaG18-ICAM-1	-46.2607	-57.8613	-32.0577	-59.1992	-45.3602	-43.2764	-50.5752	2.94767
LaG42-ICAM-1	-9.8847	-3.28245	-28.0775	-26.8853	32.0972	18.3804	0.336341	39.1583
LaG6-ICAM-1	-43.6784	-19.5265	-22.0664	-44.1222	-1.37381	14.8516	11.3183	12.6725
LaG29-ICAM-1	-9.45216	-26.4218	-3.42878	-29.572	-1.51526	26.2114	-12.1378	38.3087
LaG17-ICAM-1	0.936393	-3.53311	17.6257	-6.82314	40.034	40.2948	39.0254	49.7582
LaG43-ICAM-1	-10.6486	8.91595	8.05844	10.6665	32.987	33.1097	12.5307	40.0363
LaG9-ICAM-1	-10.3324	9.8233	9.43829	3.19714	40.7729	28.9741	22.0036	23.3472
LaG16-ICAM-1	-6.90816	9.87062	29.8461	11.5842	41.6406	34.6688	32.1925	29.3914

## Sheet: ED Fig. 4e
ED Fig. 4e
Radial Distribution Score
	LaG16-iCAM-1	LaG43-ICAM-1	LaG17-ICAM-1	LaG42-ICAM-1
LaG16-Tether	-19.0176	-16.1874	-4.75061	-9.69045
LaG43-Tether	5.00866	-2.57215	-0.913955	-6.93188
