# Supplementary material for: Programming multicellular assembly with synthetic cell adhesion molecules
Source: Nature. 2022 Dec 12;614(7946):144–52. doi: 10.1038/s41586-022-05622-z (PMC9892004; doi:10.1038/s41586-022-05622-z)
Supplement: Supplementary file 16 — Source Data Extended Data Fig. 5 [file 41586_2022_5622_MOESM16_ESM.xlsx]

## Sheet: ED Fig. 5d
Tether (Spread Area)																											Ecad (Spread Area)																			JAM-B (Spread Area)
t (sec)	Cell # 1	2	3	4	5	6	7	8	9	10	11	12	13	14	15	16	17	18	19	20	21	22	23	24		t (sec)	cell #1	2	3	4	5	6	7	8	9	10	11	12	13	14	15	16	17		t (sec)	1	2	3	4
0	88.445	55.8467	125.05	139.129	57.0741	31.5514	29.4937	63.1389	83.0661	15.0176	41.154	58.5903	84.4018	29.5298	29.4576	70.6838	29.3854	37.6884	34.4033	72.6693	98.3364	74.005	81.8387	21.9488		0	14.2956	38.2299	11.2993	26.4974	75.3046	31.2626	99.0584	28.9883	44.9806	27.1833	21.5878	87.7591	72.7054	32.6705	163.136	107.686	120.899		0	199.994	151.837	146.71	52.3089
180	110.141	67.2182	136.747	144.436	81.586	65.6298	47.7242	79.6005	84.113	27.2916	53.6446	95.1235	92.1994	58.3015	88.3006	95.6289	50.5761	87.001	65.4854	112.885	126.314	103.968	89.2753	34.0062		180	56.4604	84.1852	35.4502	48.0491	109.383	67.5792	118.588	50.901	95.3401	96.1704	71.3336	146.422	103.39	81.6221	210.86	165.627	193.388		180	245.552	172.341	204.506	78.1926
360	104.907	67.2543	138.48	133.714	76.6764	66.063	32.7427	96.9285	95.8816	33.6091	66.4601	103.029	103.39	63.2833	99.5638	106.314	56.1716	106.712	82.4163	134.256	150.97	115.628	85.3043	46.0275		360	88.9143	106.026	59.1679	72.6332	127.83	90.6832	131.837	72.0917	134.436	149.237	93.3546	176.06	148.949	123.931	260.534	218.441	246.491		360	298.078	188.947	223.495	88.6255
540	116.567	75.088	144.003	137.794	92.416	75.6656	49.7458	113.932	97.5422	36.3888	69.5286	102.668	103.751	74.5826	106.098	120.646	58.0849	130.646	85.5209	147.902	159.129	118.986	114.22	57.6517		540	121.26	124.906	81.1528	89.8168	160.14	109.997	149.454	86.279	182.81	162.233	112.776	222.196	179.958	176.818	318.835	255.299	290.28		540	343.6	203.857	223.603	93.8239
720	116.784	78.6619	149.995	139.996	89.528	91.0442	54.7998	104.907	103.715	41.1179	65.7381	105.484	117.578	80.5752	116.567	127.541	65.7381	139.202	87.1454	160.176	178.19	126.494	96.6397	60.4314		720	152.234	145.808	92.5965	109.058	169.345	131.982	155.772	102.235	240.57	183.532	134.436	256.454	202.485	207.358	421.54	287.717	314.936		720	370.53	227.213	213.893	86.7483
900	127	92.8131	153.858	144.508	105.304	95.304	60.8646	94.6542	106.278	48.013	75.9905	109.636	117.975	89.4919	115.52	139.057	65.3771	151.403	96.7841	178.912	191.258	144.003	103.86	67.1099		900	174.11	161.475	103.138	126.675	187.07	150.14	170.536	118.841	219.993	201.582	153.064	280.136	219.055	249.343	604.025	315.875	341.903		900	387.822	232.087	221.185	90.3222
1080	124.076	94.0766	165.807	141.295	101.008	101.946	71.6585	110.719	113.534	54.8359	81.9109	113.643	123.209	92.2716	111.152	134.581	75.2685	154.725	94.582	180.428	206.853	150.754	127.794	67.7236		1080	193.316	172.269	105.845	146.494	199.236	164.038	177.215	136.638	226.997	221.401	164.075	312.482	241.509	397.822	597.058	349.917	364.213		1080	415.114	259.812	242.231	147.829
1260	128.805	99.8526	179.417	139.454	108.047	105.917	77.0374	109.094	118.661	55.7023	83.7159	115.195	128.191	99.0945	113.462	137.685	70.3228	158.335	100.575	194.037	222.412	157.577	131.332	64.1858		1260	223.531	190.139	115.809	166.926	209.705	183.677	183.135	152.667	243.206	233.134	176.601	323.709	259.342	447.748	592.437	368.906	392.263		1260	417.027	332.842	238.368	147.577
1440	123.931	105.954	184.688	142.451	104.762	116.025	67.0738	99.6721	126.747	55.8467	81.6221	116.386	123.787	113.354	119.816	120.791	67.9402	147.107	102.741	200.066	236.852	159.743	126.097	65.0161		1440	250.534	200.499	126.964	178.984	218.441	193.785	192.918	154.869	260.101	247.827	190.139	347.426	284.54	348.04	568.214	400.277	393.779		1440	410.349	366.812	223.351	148.227
1620	126.711	112.596	191.835	145.158	113.318	127.072	90.1056	116.603	121.404	62.4891	94.7264	119.852	133.317	119.274	117.072	124.004	68.951	146.819	99.4555	210.607	249.559	125.411	107.253	66.2435		1620	267.032	212.304	128.877	194.615	234.397	203.785	203.893	175.338	275.154	267.248	209.308	366.018	290.027	366.235	550.597	433.561	408.508		1620	435.583	374.429	232.845	140.249
1800	145.086	118.083	194.037	148.876	105.304	121.115	70.0701	101.983	114.184	63.1028	97.6866	117.181	144.725	154.003	116.639	131.368	50.8288	147.974	122.235	212.196	251.653	102.019	95.1596	72.8498		1800	292.266	226.058	138.371	209.777	237.719	208.369	206.817	186.998	292.988	288.403	239.487	398.652	309.918	373.527	587.925	458.723	430.709		1800	458.037	388.508	220.066	128.769
1980	146.205	120.394	190.391	145.158	112.704	112.054	71.2253	98.4447	105.231	68.1207	94.9791	123.751	140.97	149.454	108.95	118.913	47.7964	142.306	114.762	215.048	263.855	83.3549	104.004	87.723		1980	314.9	237.033	142.956	223.17	247.718	218.188	213.026	210.788	308.872	309.233	261.978	410.926	323.564	402.732	649.62	477.567	452.369		1980	420.24	402.515	209.994	114.509
2160	144.941	124.509	196.745	149.49	113.39	107.722	70.4311	109.347	134.833	63.6443	97.9754	121.513	136.35	159.237	104.401	120.43	43.5727	136.638	115.087	227.719	272.375	78.9868	118.588	90.1056		2160	339.954	247.068	148.84	236.636	265.515	227.791	222.376	217.466	322.951	334.827	277.753	428.796	343.564	433.597	712.794	492.873	473.271		2160	451.683	405.728	223.928	119.996
2340	143.209	121.44	196.925	142.92	125.339	107.181	67.9041	109.961	188.659	63.1028	114.834	129.563	152.27	151.476	111.621	126.891	47.5076	125.05	125.484	231.257	288.836	95.3401	103.029	82.6329		2340	351.903	260.173	155.23	254.325	279.017	239.993	233.531	226.347	333.095	345.874	310.496	449.012	355.152	465.69	783.551	508.577	494.065		2340	424.175	415.15	213.82	119.744
2520	146.638	128.697	199.777	150.176	106.856	116.35	77.2901	100.394	156.71	66.3157	115.159	132.487	147.721	145.122	123.606	122.812	61.0812	134.364	128.263	238.477	304.72	62.1642	104.257	83.0661		2520	375.187	275.046	165.843	267.682	291.905	247.79	251.942	234.614	350.712	367.39	340.676	467.278	362.986	492.079	960.188	523.486	508.793		2520	430.42	402.984	219.705	111.874
2700	138.155	126.567	191.944	156.277	106.098	102.632	63.5721	114.545	188.983	69.673	120.141	121.115	152.306	160.789	129.021	119.383	73.0664	124.581	131.837	253.097	307.428	74.1133	105.954	72.7776		2700	405.872	288.403	172.522	281.291	312.445	269.125	259.234	252.05	360.964	401.649	404.139	483.632	384.718	522.836	1046.94	531.5	537.349		2700	442.658	398.4	217.863	97.6144
2880	143.389	132.018	188.442	155.663	106.062	98.9862	41.5511	92.1994	187.142	67.7958	132.812	114.978	157.396	169.562	142.703	110.213	62.3447	132.162	115.809	263.494	316.814	80.7557	113.498	75.0519		2880	432.442	300.316	180.68	295.37	335.911	267.501	269.559	248.548	373.094	440.276	497.133	495.978	406.811	560.994	1012.28	543.449	555.399		2880	478.072	415.692	220.751	83.8964
3060	152.992	126.747	196.167	156.457	88.3367	93.86	34.1867	92.3438	192.918	60.9007	133.029	115.303	157.685	174.363	135.88	120.213	46.0275	116.711	108.841	278.295	327.03	70.2145	107.831	70.7921		3060	425.114	319.629	188.695	308.258	353.419	274.18	277.898	284.793	378.942	448.47	453.56	515.147	428.218	588.971	1176.32	554.64	582.365		3060	643.049	395.764	211.871	98.7696
3240	138.696	140.537	199.633	162.522	74.2216	100.358	28.2663	81.947	190.644	54.6554	162.414	112.271	156.421	196.998	142.884	95.4123	54.0417	113.065	106.856	278.151	337.499	69.0232	101.549	70.4311		3240	441.647	326.669	191.799	321.218	384.393	287.97	293.89	309.521	401.937	469.264	454.21	534.208	433.85	613.447	1205.05	575.506	612.4		3240	672.724	375.115	227.394	96.4592
3420	134.545	145.158	198.803	177.937	79.4922	103.463	32.4178	87.001	195.012	56.4965	154.941	116.314	152.27	199.597	143.498	115.917	63.6804	105.593	121.621	275.19	342.553	69.1676	108.481	72.4888		3420	459.914	344.177	195.373	335.369	395.187	297.428	309.269	331.073	412.551	480.599	463.813	553.666	445.474	627.707	1056.97	578.25	645.865		3420	672.254	333.6	218.91	127.541
3600	126.422	147.432	186.529	187.756	70.034	102.632	36.5693	91.3691	189.633	55.0525	172.666	112.451	172.017	240.245	144.905	110.43	58.843	103.751	118.913	275.046	355.224	73.2469	135.375	64.4385		3600	469.95	360.675	206.492	348.257	403.454	305.587	332.878	342.12	420.673	517.385	479.913	544.605	459.697	680.268	1097.33	606.552	667.345		3600	665.828	321.471	225.986	148.588
3780	134.942	150.248	202.702	185.012	66.9655	114.184	54.9442	95.7011	178.767	51.8757	177.684	114.473	175.59	270.75	143.064	99.7804	55.9189	109.708	99.5638	278.981	355.368	60.0343	129.166	58.5181		3780	488.65	372.696	218.152	362.733	410.674	315.081	352.986	324.936	477.134	522.475	497.422	588.033	474.462	724.274	1154.15	615.288	671.568		3780	696.513	344.935	228.224	172.702
3960	121.26	155.23	204.94	190.788	81.5138	113.354	69.5647	83.8603	162.919	47.3271	172.558	104.04	179.706	260.678	134.256	90.0695	67.7958	99.997	87.6147	293.782	364.249	71.8751	132.198	63.0306		3960	486.556	391.577	226.888	370.025	424.608	328.546	362.083	358.509	471.069	537.601	558.792	593.34	490.96	712.542	1207.87	634.241	726.801		3960	681.929	379.952	224.362	217.683
4140	127.361	151.981	204.001	200.138	77.3623	125.267	75.7739	81.3333	157.721	50.2512	182.522	118.986	194.687	240.751	140.104	95.304	80.0337	100.177	79.4561	292.338	366.668	68.7344	149.093	64.0053		4140	497.35	405.078	237.827	378.581	460.853	336.199	370.35	355.729	447.243	559.983	606.516	640.558	517.313	667.345	1287.07	647.995	762.504		4140	695.43	427.568	245.336	264.433
4320	129.78	148.515	238.513	204.29	82.5607	127.325	82.4524	78.5175	152.017	52.0201	192.702	114.545	185.554	256.238	149.743	84.4379	95.0874	96.9285	88.806	300.027	379.989	64.7273	137.144	56.8575		4320	478.433	414.464	252.447	390.205	480.563	347.715	376.595	329.593	443.813	539.406	579.983	656.442	581.318	667.85	1281.73	663.698	777.883		4320	689.257	458.723	258.512	263.422
4500	134.4	145.158	209.669	204.687	83.8964	133.823	79.3117	74.0772	159.454	51.1176	198.333	116.134	197.539	267.32	161.042	83.6798	96.5314	103.029	84.7989	318.51	375.079	66.063	114.978	61.009		4500	500.382	426.882	261.328	402.732	482.801	355.513	392.01	408.508	460.492	551.825	585	660.63	662.218	646.695	1306.71	679.041	816.185		4500	721.097	500.815	250.029	236.78
4680	119.78	150.501	212.051	240.679	79.4561	139.851	87.2537	88.5533	153.353	40.3598	210.138	118.119	198.189	295.876	161.656	79.3478	97.6505	94.8347	81.4416	313.673	380.675	73.8967	113.895	57.3629		4680	486.447	438.074	282.338	392.912	511.429	361.975	403.057	440.998	429.482	574.568	595.181	605	598.213	701.604	1255.12	682.471	832.213		4680	761.782	541.644	284.757	254.974
4860	118.444	140.718	221.618	237.285	77.976	137.433	77.5067	84.0047	157.36	46.6051	208.044	124.762	186.24	300.569	158.948	83.1383	104.51	95.7733	74.4743	314.828	385.331	79.6005	110.574	55.8467		4860	507.638	445.438	309.413	409.266	520.959	372.949	413.598	403.02	419.59	566.734	589.008	576.734	550.056	708.138	1326.46	699.113	862.249		4860	773.876	555.29	322.77	302.879
5040	118.372	141.368	252.159	261.617	85.3043	145.266	92.3077	77.7594	158.696	36.6776	216.275	127.252	193.532	283.818	168.154	82.1997	92.2355	100.25	88.3006	325.081	392.768	75.81	107.506	52.4172		5040	495.292	443.994	313.492	421.395	534.93	399.158	426.016	437.099	390.819	661.966	587.636	573.701	529.334	714.708	1382.38	697.416	887.266		5040	778.749	591.896	381.685	284.071
5220	86.7844	140.249	246.274	303.457	99.8165	156.746	127.83	88.0479	158.732	37.1469	215.95	125.52	202.918	319.666	168.298	75.9183	108.083	103.21	98.4086	336.849	415.619	72.2722	112.054	49.9624		5220	490.996	440.095	330.929	438.543	557.889	418.868	437.676	486.953	391.505	645.071	649.331	596.769	557.167	686.514	1361.51	711.206	931.236		5220	753.912	610.27	412.406	301.76
5400	88.084	147.541	219.452	311.76	86.4595	148.479	123.39	98.553	156.927	33.573	218.116	129.996	195.806	310.135	170.212	83.3188	122.307	103.499	130.213	339.159	416.161	96.3148	106.928	47.3271		5400	481.935	455.51	353.924	440.925	555.074	429.085	440.601	481.213	425.438	599.368	692.037	589.152	537.71	684.023	1277.07	711.495	984.122		5400	755.898	631.967	415.006	271.761
5580	92.5604	141.043	249.523	309.305	102.849	161.367	101.549	96.1343	154.075	33.4286	223.134	132.848	203.568	296.309	171.583	87.2898	144.183	106.026	146.349	324.756	425.691	117.939	110.791	52.6338		5580	496.267	464.246	381.36	434.788	545.074	455.907	477.278	419.554	394.068	640.811	640.125	619.079	544.713	693.192	1282.78	735.79	959.285		5580	735.971	652.688	461.25	267.609
5760	86.7844	147.035	232.845	317.03	99.5638	154.725	86.2068	102.632	159.779	37.1108	244.289	126.639	209.922	329.737	186.745	87.1454	160.537	114.257	190.608	341.001	452.369	120.466	103.86	51.7313		5760	499.48	456.196	406.305	435.727	556.229	482.765	488.83	437.207	452.297	561.644	610.018	596.661	588.935	682.868	1262.56	731.097	1014.52		5760	758.714	691.207	523.017	263.638
5940	85.4126	136.855	236.816	341.506	91.8023	166.926	88.3728	101.369	179.597	37.8328	239.415	134.942	202.629	316.597	185.554	76.5681	165.807	110.61	166.565	341.614	463.741	121.621	105.701	56.316		5940	512.837	455.113	431.178	440.131	567.348	500.779	497.675	477.675	427.171	605.505	609.693	589.332	589.946	686.55	1308.84	761.024	1004.01		5940	737.74	717.09	596.408	283.782
6120	98.9501	128.227	224.145	353.672	107.361	174.183	79.2395	103.427	196.565	32.6344	267.248	142.054	209.091	312.229	201.907	74.5465	185.662	131.548	183.28	336.488	467.026	125.772	102.452	66.1713		6120	521.573	462.116	454.716	437.135	603.014	529.912	542.547	491.682	474.968	571.535	624.313	593.303	589.874	677.525	1336.28	750.772	996.107		6120	741.313	731.206	613.736	329.34
6300	99.2389	138.949	261.472	386.378	115.881	168.876	81.586	112.957	203.207	31.407	295.262	141.259	215.625	304.901	215.228	77.0374	204.687	126.133	191.944	342.697	472.296	142.198	105.484	86.9649		6300	517.674	462.152	518.721	435.763	616.01	543.558	556.048	475.87	444.499	591.39	651.352	582.149	582.257	698.391	1273.97	754.309	1037.98		6300	739.292	769.255	626.046	361.108
6480	101.188	138.299	265.624	393.237	109.708	168.334	81.2611	99.8526	213.423	33.0676	293.89	145.339	219.452	313.709	225.769	89.167	194.182	137.974	194.615	328.293	461.899	151.512	103.354	94.9069		6480	532.403	464.426	556.59	439.734	612.003	569.477	570.091	455.726	453.344	630.956	628.645	578.972	577.239	698.174	1244.58	767.63	1039.32		6480	740.158	808.279	673.518	420.89
6660	100.177	147.721	249.343	410.276	118.336	188.803	78.7702	113.137	217.502	34.5116	292.843	144.617	213.351	323.709	228.946	76.893	223.964	146.674	205.77	345.802	470.961	160.753	103.029	112.415		6660	518.54	454.463	584.134	439.445	617.527	582.618	573.918	482.621	451.322	610.956	624.386	565.651	579.225	687.777	1428.12	785.897	1063.04		6660	739.833	825.571	696.91	434.897
6840	106.928	144.508	259.776	404.537	122.126	192.918	110.719	111.441	220.246	33.0676	266.851	143.064	230.571	329.521	242.592	75.1602	228.044	148.985	225.084	348.943	452.477	173.605	103.824	126.675		6840	525.399	442.081	640.631	444.535	613.086	598.069	595.867	533.594	451.214	606.949	604.242	575.795	613.375	685.72	1302.05	787.016	1084.34		6840	732.397	832.177	732.433	415.439
7020	103.571	150.104	249.631	414.681	117.686	183.352	99.8887	111.802	218.947	36.2805	245.119	138.155	206.6	328.69	250.714	74.2577	209.236	176.962	252.05	359.448	463.741	192.124	116.386	147.902		7020	554.352	441.575	719.978	448.145	621.859	604.892	592.942	497.061	437.315	602.689	594.748	571.752	627.418	687.777	1277.69	810.986	1051.48		7020	714.6	809.795	726.476	400.927
7200	109.383	153.244	269.559	421.106	123.281	191.655	97.6505	113.065	217.466	37.183	236.78	140.212	208.839	339.123	254.83	75.4129	187.756	174.327	232.737	346.307	453.344	183.641	103.21	189.272		7200	543.377	444.283	760.122	449.192	605.758	623.88	604.206	481.827	425.077	610.487	603.303	562.185	645.721	671.388	1351.37	826.04	1074.99		7200	703.553	831.419	722.614	331.47
7380	114.112	143.606	274.071	446.557	120.718	182.052	107.65	109.744	217.827	40.5042	242.52	147.216	208.839	304.612	235.553	70.2145	186.709	193.64	226.528	347.39	441.142	194.399	102.56	199.164		7380	547.998	440.853	799.073	430.817	618.754	646.443	630.053	484.931	409.699	593.737	613.014	574.929	675.395	679.294	1405.52	783.478	1063.61		7380	720.773	890.515	727.162	373.599
7560	112.307	139.274	297.933	448.615	126.242	203.857	126.422	119.274	227.791	41.876	243.639	139.635	202.738	272.699	232.52	82.9578	184.796	198.731	225.553	363.094	428.832	202.882	93.138	174.327		7560	524.208	435.185	771.782	448.362	613.122	660.991	645.757	534.641	416.63	593.123	617.815	577.167	676.694	658.753	1412.41	803.803	1074.08		7560	713.661	838.025	719.401	391.252
7740	98.4086	140.321	298.583	456.882	121.188	198.189	136.35	124.401	230.607	45.9914	254.144	153.894	191.944	284.649	261.292	75.6295	173.1	208.983	261.075	359.845	435.113	214.976	107.181	158.984		7740	510.129	432.55	828.423	421.612	648.645	642.291	537.565	522.403	405.981	593.845	623.086	583.051	677.525	631.136	1395.91	833.116	1078.67		7740	729.184	822.791	754.526	410.854
7920	101.188	134.87	313.745	445.438	129.888	201.041	131.837	132.306	235.913	45.0528	248.91	164.652	205.373	309.305	263.819	74.0772	179.778	219.199	251.256	341.47	435.438	207.503	105.484	180.139		7920	526.663	435.149	846.328	460.383	687.091	666.226	598.61	518.216	398.941	606.372	603.953	568.539	656.803	636.082	1416.78	844.523	1066.68		7920	716.007	752.902	756.584	398.291
8100	99.8526	144.328	312.445	470.672	136.638	212.268	144.653	128.408	233.675	49.1682	264.108	164.291	200.969	283.024	294.432	78.7341	228.008	228.694	269.595	345.91	443.669	216.059	118.083	173.858		8100	511.32	440.24	918.817	464.138	636.263	666.334	593.195	540.092	388.111	554.279	596.48	613.917	677.344	630.089	1353.28	823.405	1061.12		8100	738.281	763.443	789.11	463.596
8280	99.1667	153.028	360.278	499.516	144.364	210.138	149.743	133.931	229.813	60.0704	256.166	172.63	210.716	284.54	294.684	75.1602	240.101	257.393	266.238	362.119	448.001	218.261	111.874	199.416		8280	511.754	422.695	929.936	421.973	660.738	680.629	605.686	512.006	431.539	544.352	594.17	598.971	688.463	616.48	1335.27	795.066	1116		8280	783.623	759.436	793.442	447.676
8460	101.044	168.226	369.447	515.183	142.162	218.297	120.466	142.09	226.997	61.7671	262.7	178.875	213.134	262.844	288.078	81.0806	222.845	252.339	246.058	359.845	454.896	237.935	126.747	202.485		8460	509.154	464.535	915.352	462.694	652.11	662.146	605.975	535.183	442.73	579.333	599.91	580.019	700.232	619.44	1343.64	769.977	1119.14		8460	801.095	747.198	791.42	460.275
8640	98.0837	187.648	379.88	548.359	146.097	239.054	109.022	144.905	233.098	70.2867	268.62	186.204	209.416	268.295	267.645	85.3043	200.138	260.967	276.887	353.238	449.301	227.033	119.238	216.744		8640	515.616	436.593	897.807	459.625	642.76	657.562	621.642	519.082	454.391	551.644	588.322	582.365	730.736	647.092	1380.14	768.641	1143.97		8640	791.312	759.616	751.999	502.115
8820	120.827	210.896	365.585	543.702	150.501	249.054	147.793	152.017	237.213	81.4416	260.931	186.348	220.896	259.09	269.811	102.199	174.905	258.981	282.916	337.752	437.893	239.054	117.975	209.38		8820	531.609	444.933	929.719	442.478	628.645	675.503	657.959	509.082	434.897	544.821	562.113	593.628	683.951	652.002	1298.63	814.994	1182.28		8820	757.883	779.977	743.046	461.538
9000	137.18	228.694	415.908	547.204	150.826	230.39	133.137	158.984	239.235	84.2935	256.996	189.02	219.055	252.664	303.998	83.2105	174.868	272.844	277.537	328.546	453.163	246.816	117.939	228.946		9000	532.078	451.358	951.813	438.29	623.339	664.782	702.614	538.72	441.864	568.358	577.203	615.144	707.163	637.201	1245.81	770.302	1136.14		9000	715.719	788.388	746.44	502.151
9180	143.353	255.696	458.253	575.145	146.53	253.927	165.085	175.338	236.094	87.362	266.851	192.882	242.628	221.798	300.352	92.9936	183.063	275.262	281.869	330.135	439.554	235.155	125.159	229.776		9180	543.413	447.929	975.783	466.231	613.195	687.163	604.783	506.303	479.191	544.171	589.369	619.693	693.517	636.912	1298.95	819.145	1149.75		9180	707.921	788.677	745.465	486.339
9360	142.162	268.079	467.567	575.506	151.259	263.349	188.334	185.59	245.119	95.9899	263.061	186.565	229.668	210.319	326.452	92.8492	170.536	319.16	291.363	335.297	436.449	241.834	157.757	241.04		9360	514.245	452.405	977.371	464.86	640.125	657.67	627.887	536.157	428.76	645.901	578.105	671.099	723.047	657.056	1333.1	797.341	1179.78		9360	736.368	806.041	739.184	497.35
9540	141.332	292.266	516.41	589.657	156.385	263.133	179.237	191.871	247.141	118.877	239.885	180.861	240.137	231.798	317.247	102.019	182.991	303.384	304.503	344.033	441.792	210.282	226.022	248.26		9540	518.252	461.466	927.337	473.849	640.775	668.5	652.508	533.486	439.59	575.109	611.317	574.459	697.849	630.125	1338.15	810.373	1149.79		9540	685.9	823.91	740.231	472.007
9720	133.534	306.092	544.496	591.246	173.785	296.67	164.977	194.868	247.177	120.718	242.7	186.601	234.325	290.461	318.366	109.6	171.475	295.009	321.759	343.419	422.948	226.78	291.616	223.603		9720	501.285	447.676	926.073	461.827	609.26	666.514	640.017	499.913	413.887	587.78	591.029	540.236	734.418	638.934	1331.8	805.463	1159.57		9720	668.969	816.871	739.725	460.167
9900	153.389	357.787	547.204	600.054	169.237	294.034	161.548	211.474	252.339	112.163	258.296	194.723	225.011	247.574	330.026	114.257	159.851	288.981	318.041	333.059	451.503	240.065	317.788	217.358		9900	480.635	442.911	913.583	441.792	590.668	668.753	598.466	519.515	418.94	574.82	612.87	552.113	712.433	643.121	1383.75	817.557	1152.17		9900	653.085	814.813	732.036	477.423
10080	140.537	401.324	568.539	588.394	186.601	284.54	151.042	217.105	250.895	152.053	246.888	221.654	247.321	218.694	324.395	108.3	162.197	296.237	323.925	347.715	438.326	220.607	378.942	221.185		10080	473.127	457.856	941.705	444.824	603.412	695.106	619.295	516.158	423.886	512.945	528.504	581.571	750.88	642.363	1271.37	787.413	1111.37		10080	654.89	823.441	731.458	465.257
10260	115.484	403.165	569.983	616.516	195.409	274.793	0	228.982	260.714	171.294	236.816	230.932	253.711	0	328.041	109.058	146.422	308.691	331.398	366.018	450.636	225.445	408.327	244.939		10260	472.946	460.564	942.102	431.467	602.401	699.293	634.349	528.757	364.069	514.245	528.648	579.586	760.844	647.634	1306.24	808.784	1129.46		10260	673.482	799.687	742.505	397.317
10440	106.784	426.052	572.582	591.535	184.146	284.143	0	231.906	289.053	163.389	242.267	239.596	272.375	0	319.052	115.52	0	316.886	330.423	0	440.709	237.935	435.474	0		10440	472.621	434.247	951.199	447.026	585.578	665.684	612.653	540.85	410.926	537.276	581.607	575.976	766.511	638.537	1296.71	815.752	1170.4		10440	651.785	853.801	737.09	419.771
10620	105.954	493.595	620.451	588.574	183.063	0	0	231.906	297.825	142.992	0	0	286.742	0	351.542	102.921	0	308.872	0	0	445.185	246.419	499.444	0		10620	0	435.944	932.283	0	617.924	683.409	581.318	502.115	0	564.46	566.842	0	0	610.848	1316.89	823.477	1146.72		10620	658.789	846.834	738.714	416.811
Spread Area
ED Fig. 5d	Tether		Ecad		ICAM-1
t (sec)	Area	Error	Area	Error	Area	Error
0	60.4961	6.64808	59.032	10.6179	88.3593	11.9089
180	83.2165	6.20099	102.044	12.3545	163.332	16.4972
360	90.241	6.59861	135.33	14.5618	219.556	23.1322
540	99.5232	6.70113	166.13	17.136	270.982	33.2968
720	104.085	7.12038	194.592	21.0963	320.101	37.5357
900	111.457	7.51481	222.174	28.907	353.875	39.7507
1080	116.41	7.57539	245.325	30.1057	380.814	40.5414
1260	120.754	8.29265	262.526	30.2244	393.384	35.3163
1440	121.186	8.7729	268.079	27.2544	417.605	37.3262
1620	124.577	8.76062	281.582	26.6313	458.759	42.5248
1800	124.932	9.48424	299.218	28.2953	485.888	46.654
1980	123.575	9.70726	317.92	30.6934	505.452	44.8267
2160	126.585	10.3035	336.828	33.4113	512.952	40.8033
2340	131.351	10.9018	355.649	36.3581	531.712	41.5098
2520	131.354	11.2652	381.388	44.1041	546.071	41.4746
2700	133.502	11.7354	406.745	47.843	558.81	40.3652
2880	133.368	12.6426	424.455	46.4971	563.871	36.8454
3060	131.547	13.928	444.625	53.8159	578.866	37.9669
3240	132.021	14.7187	462.176	54.8954	603.064	40.6979
3420	135.485	14.5051	466.629	47.4692	625.383	43.6833
3600	138.791	15.3801	484.893	49.44	630.588	41.4813
3780	140.164	15.9873	504.16	52.1288	642.129	42.4769
3960	139.692	16.1444	522.471	54.2045	648.23	41.8827
4140	142.669	15.9073	539.912	57.761	661.25	45.7524
4320	145.782	16.8178	544.832	57.5311	678.867	45.763
4500	146.652	17.0464	564.644	57.8365	687.491	46.5679
[truncated: 100 more columns]

## Sheet: ED Fig. 5e
ED Fig. 5e
Spreading Coefficient
Tether	JAM-B	NCAM-1	MUC-4	ECAD	Ecad	ICAM-1	Intb1	Intb2
1.48e-08	1.45e-06	7.84e-07	1.59e-06	2.2e-06	2.2e-06	2.34e-06	1.69e-06	2.79e-06
5.48e-07	6.81e-07	6.06e-07	1.26e-06	1.55e-06	1.55e-06	1.28e-06	2.8e-06	1.64e-06
1.33e-07	-1.09e-07	9.37e-07	1.58e-06	1.07e-06	1.07e-06	2.66e-06	2.24e-06	2.36e-06
4.69e-07	-2.41e-07	-1.2e-06	1.23e-06	1.82e-06	1.82e-06	2.15e-06	2.63e-06	2.6e-06
-5.57e-07	3.21e-06	8.15e-07	1.89e-06	1.65e-06	1.65e-06	2.12e-06	2.02e-06	6.33e-07
-1.49e-07	2.44e-07	1.45e-06	9.63e-07	1.27e-06	1.27e-06	1.37e-06	1.15e-06	3.73e-06
-6.8e-07	5.8e-07	6.62e-07	1.83e-06	1.24e-06	1.24e-06	3.05e-06	3.94e-06	1.53e-06
8.83e-07	-3.15e-07	1.26e-06	2.53e-06	1.82e-06	1.82e-06	1.23e-06	2.05e-06	3.43e-06
-1.15e-07	-8.55e-07	6.88e-07	1.14e-06	1.49e-06	1.49e-06	2.19e-06	1.86e-06	1.51e-06
1.14e-06	1.29e-07	1.27e-07	1.09e-06	2.18e-06	2.18e-06	4.42e-07	2.08e-06	1.49e-06
-2.94e-07	-5.85e-08	7.41e-07	1.29e-06	2.77e-06	2.77e-06	1.61e-06	9.43e-07	1.87e-06
-9.37e-08	-9.87e-07	7.08e-07	1.4e-06	1.72e-06	1.72e-06	1.1e-06	1.7e-06	2.85e-06
4.92e-07	-1.44e-06	4.96e-07		1.65e-06	1.65e-06	1.23e-06	2.6e-06	9.2e-07
1.39e-06	1.6e-06	5.18e-07		2.02e-06	2.02e-06	6.14e-07	2.11e-06	8.87e-07
3.98e-07	1.49e-07			3.03e-06	3.03e-06	1.44e-06	1.72e-06	1.86e-06
-3.8e-07	5.17e-07			1.64e-06	1.64e-06	1.14e-06	2.17e-06	1.57e-06
-7.48e-08	-2.82e-07			1.8e-06	1.8e-06			1.99e-06
-5.74e-08	-2.8e-07							2.21e-06
-6.17e-07	-8.75e-08
8.27e-09	1.49e-07
8.32e-07	1.53e-06
1.07e-06	-9.91e-07
-1.08e-06	8.11e-07
6.48e-08
