# Supplementary material for: Programming multicellular assembly with synthetic cell adhesion molecules
Source: Nature. 2022 Dec 12;614(7946):144–52. doi: 10.1038/s41586-022-05622-z (PMC9892004; doi:10.1038/s41586-022-05622-z)
Supplement: Supplementary file 17 — Source Data Extended Data Fig. 6 [file 41586_2022_5622_MOESM17_ESM.xlsx]

## Sheet: ED Fig. 6b
	Contact Angle
Cell #	6b. ICAM-1 R507A K508A R513AA
1	12.7
2	25.35
3	24.3
4	18.75
5	26.45
6	18
7	17.25
8	31.65
9	13.05
10	16.6
11	29.35
12	29.05
13	17.3
14	21.65
15	30
16	18.1
17	28.3
18	20.45
19	24.95
20	20.6

## Sheet: ED Fig. 6c
	Contact Angle
Cell #	6c. Intb1 Y783A Y795A
1	21.8
2	29.3
3	25.1
4	14.3
5	19.85
6	17.1
7	24.3
8	21.95
9	25.3
10	22.45
11	14.8
12	24.3
13	20.35
14	20.05
15	17.75
16	15.8
17	18.05
18	24.45
19	9.35
20	16.7

## Sheet: ED Fig. 6d
	Contact Angle
Cell #	6d. Intb2 F754A F766A
1	16.15
2	11.15
3	11.85
4	14.95
5	23.05
6	12.2
7	21.05
8	20.8
9	14.55
10	20.9
11	18.45
12	22.1
13	23.45
14	16.4
15	17.15
16	19.35
17	18.75
18	21.5
19	14.1
20	16.1

## Sheet: ED Fig. 6e
	Contact Angle
Cell #	6e. Ecad Ser to Ala
1	15
2	14.75
3	22.8
4	10.4
5	22.8
6	18.25
7	13.55
8	20.65
9	11.85
10	14.9
11	13.25
12	11.9
13	17.4
14	13
15	15.45
16	12.35
17	13.4
18	11.35
19	20.1
20	12.3

## Sheet: ED Fig. 6f
	Contact Angle	GFP Enrichment
Cell #	6f. MUC-4 S2158A Y2159A S2163A	6f. MUC-4 S2158A Y2159A S2163A
1	21.5	0.972973
2	20.55	0.647287
3	19.25	0.837426
4	17.05	0.677996
5	19.45	0.326923
6	11.95	0.609687
7	20.35	0.612536
8	24.6	0.910382
9	29.95	0.954802
10	24.55	0.690217
11	28.2	0.112084
12	26.05	1
13	16.65	0.851211
14	16.95	0.940397
15	22.75	0.140187
16	23.35	1
17	38.5	0.928144
18	18.1	0.878947
19	17.2	0.60114
20	21.2	0.481598

## Sheet: ED Fig. 6g
	GFP Enrichment
Cell #	6g. JAM-B S295A F296A
1	0.663686
2	0.628036
3	0.315089
4	0.415781
5	0.305235
6	0.249443
7	0.465332
8	0.628555
9	0.525978
10	0.791013
11	0.819772
12	0.577363
13	0.712727
14	0.866525
15	0.683524
16	0.463292
17	0.790007
18	0.593705
19	0.273792
20	0.69859

## Sheet: ED Fig. 6h
	GFP Enrichment
Cell #	6h. NCAM-1 Cys to Ala
1	0.364311
2	0.341569
3	0.343359
4	0.233041
5	0.19994
6	0.0899111
7	0.279381
8	0.396093
9	0.143558
10	0.351939
11	0.131134
12	0.559479
13	0.219608
14	0.107991
15	0.19715
16	0.273756
17	0.143617
18	0.232075
19	0.25283
20	0.155319
