# Supplementary material for: Programming multicellular assembly with synthetic cell adhesion molecules
Source: Nature. 2022 Dec 12;614(7946):144–52. doi: 10.1038/s41586-022-05622-z (PMC9892004; doi:10.1038/s41586-022-05622-z)
Supplement: Supplementary file 18 — Source Data Extended Data Fig. 8 [file 41586_2022_5622_MOESM18_ESM.xlsx]

## Sheet: ED Fig. 8c
Fig. 8c
	GFP	MBP	Cmet	EGFR	HA
aGFP	16.8641	-0.926964	-7.1686	7.48154	-0.594851
aMBP	-7.74016	26.3688	-10.4725	3.26207	0.59645
aCMET	-2.65062	-4.62877	16.969	-12.0039	-6.02419
aEGFR	5.78115	0.626242	0.645406	27.3171	1.84264
aHA	-7.88271	-0.568077	-4.86101	-1.59419	17.5019

## Sheet: ED Fig.  8e
Fig. 8e
	aGFP	aMBP	aCMET	aEGFR	aCD19	aHA
HA-CD19	0.652676	-2.62745	-1.93114	1.57729	17.4532	18.2871
