# Supplementary material for: Programming multicellular assembly with synthetic cell adhesion molecules
Source: Nature. 2022 Dec 12;614(7946):144–52. doi: 10.1038/s41586-022-05622-z (PMC9892004; doi:10.1038/s41586-022-05622-z)
Supplement: Supplementary file 19 — Source Data Extended Data Fig. 10 [file 41586_2022_5622_MOESM19_ESM.xlsx]

## Sheet: ED Fig. 10b
ED Fig. 10b
Relative Area (BFP/mCherry)
Negative Control						aPcad SynCAM
t (hr)	Replicate 1	Replicate 2	Replicate 3	Replicate 4		Replicate 1	Replicate 2	Replicate 3	Replicate 4
0	0.93547	1.01449	0.998991	1.02304		1.08558	1.052	1.01672	1.2951
1	1.13361	1.15457	1.14381	1.25145		1.22609	1.09625	0.970797	1.33502
2	1.14423	1.12986	1.14896	1.39293		1.37588	1.1278	1.06442	1.38288
3	1.25714	1.16154	1.25277	1.45694		1.40727	1.14447	1.12773	1.35342
4	1.32101	1.144	1.25097	1.41706		1.39724	1.1972	1.04805	1.43463
5	1.34575	1.22234	1.33218	1.61896		1.35879	1.22675	1.07479	1.42594
6	1.48208	1.21634	1.46956	1.63704		1.2948	1.21595	1.04811	1.28725
7	1.45924	1.34644	1.38697	1.719		1.31849	1.24194	1.03476	1.30949
8	1.4496	1.4429	1.4824	1.81908		1.34121	1.24621	1.02826	1.34506
9	1.50855	1.54102	1.6174	1.97141		1.26485	1.21917	1.02464	1.22982
10	1.52751	1.57286	1.5045	1.82457		1.27588	1.20764	1.0232	1.1913
11	1.60316	1.6528	1.7211	1.9485		1.25875	1.39477	0.987882	1.21324
12	1.54266	1.5544	1.74504	1.90433		1.31295	1.1628	0.986502	1.21382
13	1.80158	1.59363	1.84536	2.19183		1.34006	1.38678	1.04602	1.18612
14	1.95863	1.49981	1.90954	2.42075		1.32607	1.1417	1.07331	1.23507
15	2.00015	1.49369	1.80741	2.30756		1.32645	1.14474	0.924803	1.15053
16	1.91796	1.76067	1.80473	2.78638		1.25981	1.14848	0.932871	1.21431
17	1.80676	1.76174	1.77607	2.68556		1.23568	1.13281	0.978493	1.20331
18	1.86261	1.7249	1.76061	2.56671		1.17422	1.15083	1.01946	1.24566
19	1.83789	1.80558	1.82543	2.62346		1.17015	1.14101	1.00357	1.26982
20	1.88545	1.6961	1.72702	2.46251		1.13188	1.0757	0.990795	1.2813
21	2.05817	1.72517	1.63424	2.15949		1.13465	1.09383	1.02053	1.25963
22	2.05539	1.68323	1.59042	2.2365		1.14862	1.07063	1.0116	1.27029
23	1.97961	1.76755	1.51565	2.22292		1.10293	1.06515	1.02905	1.24287
24	1.86201	1.84308	1.42384	2.03691		1.06881	1.08358	0.972087	1.25388

## Sheet: ED Fig. 10c
ED Fig. 10c
Radial distribution of BFP cells (BFP - mCHerry µm)
	Neg Control	aPcad synCAM
Replicate 1	31.0195	3.51051
Replicate 2	26.8541	4.14245
Replicate 3	23.2256	6.27405
Replicate 4	19.0903	-5.12743
