# Supplementary material for: Programming multicellular assembly with synthetic cell adhesion molecules
Source: Nature. 2022 Dec 12;614(7946):144–52. doi: 10.1038/s41586-022-05622-z (PMC9892004; doi:10.1038/s41586-022-05622-z)
Supplement: Supplementary file 20 — Source Data Extended Data Fig. 12 [file 41586_2022_5622_MOESM20_ESM.xlsx]

## Sheet: ED Fig. 12c
	Fig. 12c	Roundness
	t (hr)	WT			Tether			Ecad			ICAM-1
	0	0.672189	0.0291272		0.66685	0.0283527		0.760544	0.0203433		0.63755	0.0236319
	1	0.754067	0.0362464		0.761044	0.0226963		0.676594	0.022214		0.652956	0.050692
	2	0.80675	0.0305016		0.800217	0.0145392		0.63805	0.0265269		0.572877	0.166594
	3	0.819617	0.0290076		0.840933	0.0172898		0.662	0.0286483		0.546643	0.140026
	4	0.825667	0.0283646		0.808017	0.017653		0.648683	0.0248003		0.525591	0.182814
	5	0.827272	0.0356921		0.809456	0.0182674		0.652611	0.0270777		0.503828	0.155651
	6	0.82405	0.0322488		0.807456	0.0184763		0.647911	0.0259745		0.535939	0.111218
	7	0.8303	0.0266916		0.812917	0.0214616		0.655394	0.0262462		0.482447	0.149112
	8	0.828094	0.0248051		0.810894	0.0218927		0.651639	0.0342087		0.508507	0.15725
	9	0.831206	0.0235716		0.811311	0.0236158		0.659083	0.0284253		0.477572	0.161785
	10	0.827533	0.0303464		0.8112	0.0175694		0.6533	0.0290219		0.469343	0.159635
	11	0.830072	0.0333827		0.812539	0.0242721		0.659661	0.0324855		0.456584	0.15493
	12	0.810378	0.0666351		0.81445	0.0220301		0.661661	0.0359713		0.382818	0.181336
	13	0.831489	0.0293207		0.815694	0.0162781		0.662144	0.0375141		0.406332	0.170846
	14	0.825822	0.0416471		0.810433	0.0255311		0.656817	0.0468165		0.465067	0.143862
	15	0.828294	0.042516		0.82355	0.0187803		0.662206	0.0467197		0.411658	0.157009
	16	0.817417	0.0472878		0.819078	0.0224094		0.651106	0.0371623		0.40245	0.171832
	17	0.817828	0.0462423		0.828939	0.0217868		0.653944	0.0383502		0.390322	0.194713
	18	0.810006	0.0494122		0.810678	0.0237429		0.647767	0.0431277		0.396267	0.156614
	19	0.817617	0.0499989		0.840683	0.0129188		0.650533	0.0438427		0.430783	0.134343
	20	0.81075	0.0522957		0.819883	0.0261935		0.643989	0.0352799		0.351178	0.163939
	21	0.81315	0.0515972		0.847356	0.0238359		0.633389	0.0396203		0.340956	0.173313
	22	0.802789	0.0427535		0.829622	0.0261927		0.623067	0.0558775		0.357839	0.188522
	23	0.804394	0.0437451		0.854394	0.0163787		0.616728	0.0509778		0.343972	0.180395
	24	0.786822	0.0436617		0.831611	0.0314051		0.600844	0.0557887		0.335711	0.169569
	Fig. 12c	Area
	t (hr)	WT			Tether			Ecad			ICAM-1
	0	149498	13574.7		150845	5619.05		179891	4811.31		172912	7202
	1	117881	20525.1		115152	5116.06		184618	6149.54		184494	11884.6
	2	88611.5	25438.9		91697.4	3808.43		179936	6818.46		189592	15381.8
	3	77905.9	26873.8		70495.4	3194.91		172453	6290.82		192030	19093.5
	4	73701	28868.7		78056.1	4197.04		158736	6410.86		195421	21340.3
	5	71911.8	29892.7		76246.7	4863.63		150406	6886.15		197152	22042.1
	6	71087.7	29751.5		75730.9	4845.91		144864	7570.26		197948	24648.7
	7	70334.7	28601.8		74890.3	4972.42		140985	8635.49		201793	24520.1
	8	70382.5	28722.2		74674.2	5094.12		137851	9700.43		201522	28464
	9	70912.9	28016.5		74749.2	5140.13		134981	10970.7		208814	26597.9
	10	71221	27815.5		74565.1	4782.18		131661	12128.4		212382	27878.8
	11	71679.4	27434.7		75263.1	5255.4		129506	13046.6		214050	28520.5
	12	84632.4	43439.7		75187.2	5011.03		127505	14830.3		217112	29388.7
	13	71632.2	26632.2		75112.9	4634.83		126548	16073.5		218930	30342.7
	14	71635.7	26461.4		75683.1	4478.71		125676	17359		220625	30204.5
	15	71523.9	25646.1		75314.7	4565.33		124506	19087.4		220784	30393.7
	16	71721.6	25208		75726.2	4787.75		123970	20605.5		221662	30360.6
	17	71746.7	23892.2		75259.9	5156.58		123222	22455.9		221910	31292.2
	18	71783.9	22413.3		76155.3	5192.21		123002	23635.4		222918	30545.1
	19	71784.6	21139.9		74792.3	4865.07		122395	25153.8		222427	31041.1
	20	71399.2	20011.9		75601.3	4600.73		123133	26712		223538	31286.8
	21	71634.3	18818.3		74578.4	4836.97		123712	28389.5		223562	30449.9
	22	71303.3	17877.1		75318.7	4842.48		124483	29996.3		223688	30328.5
	23	71405.8	16629.5		74145.8	4604.93		125846	30812.5		224013	30331.6
	24	71027.8	15697.2		74806.4	4532.66		127477	31990.4		224464	30159.8
WT (field #)	1		2		3		4		5		6		7		8		9		10		11		12		13		14		15		16		17		18
T (hr)	Area	Roundness	Area	Roundness	Area	Roundness	Area	Roundness	Area	Roundness	Area	Roundness	Area	Roundness	Area	Roundness	Area	Roundness	Area	Roundness	Area	Roundness	Area	Roundness	Area	Roundness	Area	Roundness	Area	Roundness	Area	Roundness	Area	Roundness	Area	Roundness
0	144906	0.6783	147344	0.6763	157113	0.6427	150619	0.6148	163384	0.674	182972	0.6704	127057	0.7418	146299	0.6511	155950	0.66	149159	0.6656	150819	0.636	156806	0.6762	118467	0.7198	150682	0.6689	141363	0.6851	145874	0.6946	144950	0.6868	157199	0.657
1	124507	0.8129	109851	0.7148	135369	0.7514	113136	0.7353	126867	0.7591	191278	0.7254	106748	0.8135	104505	0.7286	120025	0.7433	111875	0.7524	111525	0.7462	115835	0.7474	96688	0.8174	116825	0.7172	104189	0.7851	111358	0.7742	104163	0.7647	117113	0.6843
2	96337	0.8224	79772	0.7652	97436	0.8303	79844	0.7687	93612	0.7969	186329	0.7724	81984	0.8448	69591	0.7818	90271	0.798	81144	0.834	76874	0.821	82682	0.7652	80995	0.855	83235	0.7833	82245	0.8378	76234	0.837	77542	0.8259	78880	0.7818
3	77904	0.8478	67417	0.7966	87111	0.8172	72397	0.7554	82660	0.8146	181621	0.7839	75192	0.856	61511	0.8446	78487	0.8094	74125	0.8458	63671	0.8192	62311	0.7708	69764	0.8462	73277	0.8336	76750	0.8335	62142	0.8533	68944	0.8197	67023	0.8055
4	73276	0.8463	64588	0.8074	81941	0.8575	59298	0.7681	75762	0.8136	185611	0.7737	70497	0.8366	60313	0.8339	72681	0.8533	70881	0.8312	61842	0.8399	55860	0.7856	67034	0.8431	69768	0.8299	74033	0.8295	55144	0.8631	68098	0.8493	59991	0.8
5	70930	0.8549	61754	0.8245	79513	0.8547	55919	0.7733	72813	0.8026	187681	0.7338	68948	0.8509	59408	0.8349	69494	0.841	69545	0.8511	61846	0.8487	47426	0.7672	66349	0.8655	67993	0.8281	71550	0.8375	54462	0.8545	68147	0.8383	60634	0.8294
6	70941	0.8425	61410	0.8161	79097	0.852	53375	0.7952	71321	0.79	185959	0.7305	67444	0.8498	58354	0.8497	67943	0.8282	69595	0.8415	61821	0.8387	46499	0.8067	65806	0.8545	68057	0.8156	72179	0.8005	52717	0.8688	66035	0.8226	61026	0.83
7	70480	0.8405	60719	0.8295	78517	0.8479	53689	0.7849	69819	0.8051	180408	0.7519	65174	0.8512	58486	0.8355	67467	0.8386	69690	0.8321	63368	0.8566	45643	0.8265	65198	0.8444	67001	0.8493	72960	0.8199	51765	0.8554	65828	0.8479	59813	0.8282
8	69316	0.8311	59958	0.8033	78359	0.8479	53329	0.7753	71080	0.8145	180986	0.7751	64961	0.857	60853	0.819	66306	0.8376	69343	0.8273	61565	0.8633	45384	0.8252	64805	0.8406	67877	0.8351	73285	0.8228	52290	0.861	66803	0.8351	60385	0.8345
9	72973	0.8203	62334	0.8177	77349	0.8067	55496	0.7931	71254	0.8342	178395	0.7903	65152	0.8485	61315	0.8599	66845	0.8502	69459	0.8109	62772	0.8562	43846	0.8148	64886	0.8273	67787	0.8512	74760	0.8286	52277	0.8719	66716	0.826	62816	0.8539
10	71599	0.8194	60613	0.8247	76834	0.837	54266	0.7678	73236	0.814	177313	0.7821	66085	0.8681	63635	0.8453	64831	0.815	71490	0.8422	63388	0.8634	42745	0.788	65606	0.8324	68925	0.7977	77129	0.8325	53454	0.8661	67638	0.8269	63191	0.873
11	72929	0.8346	61677	0.8154	78304	0.8349	53989	0.7809	74061	0.8165	175190	0.7369	66175	0.8493	64406	0.8457	65589	0.8464	74129	0.8345	65068	0.8826	41776	0.7978	63861	0.8513	70732	0.8371	78569	0.8334	52804	0.8399	67720	0.8283	63250	0.8758
12	172000	0.6723	62885	0.8291	75705	0.8516	56780	0.8186	75399	0.8371	172781	0.7627	79093	0.7215	65237	0.8757	65643	0.8032	75748	0.8451	66499	0.8527	39013	0.7907	184464	0.6517	71230	0.8463	78676	0.8621	52552	0.8416	67249	0.8529	62429	0.8719
13	74340	0.8207	62422	0.828	75669	0.8426	54195	0.8044	74299	0.8157	170955	0.7667	65878	0.8265	65865	0.8565	66346	0.8377	77746	0.8443	67588	0.8682	39127	0.77	62081	0.8271	70688	0.8588	77829	0.8488	53668	0.876	69582	0.8439	61101	0.8309
14	74054	0.8175	62384	0.8479	73389	0.8311	57081	0.7848	76341	0.8156	169522	0.7312	66194	0.8383	65675	0.8768	64989	0.8324	80515	0.8432	66508	0.8306	37174	0.7322	61629	0.8234	69693	0.8922	77998	0.8383	53341	0.8659	71906	0.8356	61049	0.8278
15	74985	0.8044	63710	0.811	68717	0.8341	53804	0.7802	77799	0.8355	165566	0.7151	67780	0.8349	66310	0.8683	64038	0.8424	80964	0.867	67650	0.8538	38541	0.7676	62230	0.8441	69214	0.8681	80514	0.8443	53392	0.8762	71298	0.867	60919	0.7953
16	75262	0.8115	63158	0.8176	69810	0.8368	56073	0.7577	80191	0.8263	163499	0.6784	68200	0.835	66384	0.8808	61664	0.8174	81086	0.8491	67325	0.8213	37902	0.7603	62177	0.8207	69713	0.8865	80176	0.8202	54754	0.8447	73038	0.8385	60577	0.8107
17	76761	0.7943	62114	0.7872	71144	0.8299	53393	0.7679	81713	0.8344	157816	0.6914	69245	0.8282	67802	0.8814	61926	0.8326	79069	0.8508	67542	0.8325	40887	0.758	62939	0.8338	70098	0.8717	81507	0.8482	56016	0.8419	72966	0.8504	58502	0.7863
18	77622	0.7914	63631	0.7755	70404	0.8276	56627	0.7655	83446	0.8382	151628	0.673	69494	0.8313	68585	0.8684	61632	0.8244	79360	0.833	66050	0.8552	41821	0.7454	63371	0.8182	70255	0.8469	80414	0.8222	55507	0.8473	73673	0.8548	58590	0.7618
19	78804	0.7947	62867	0.789	70590	0.8156	58023	0.795	85532	0.8712	145279	0.6736	70530	0.8443	68219	0.8672	61708	0.7844	78963	0.8529	66302	0.833	41938	0.7581	64560	0.8007	70325	0.8567	81216	0.8359	55544	0.878	73664	0.8602	58059	0.8066
20	77679	0.8111	63909	0.7815	69809	0.8323	57503	0.7646	85822	0.8666	139758	0.6458	73499	0.8208	67009	0.8222	61188	0.774	79987	0.8287	67317	0.8573	42108	0.7727	63130	0.8068	69224	0.8674	79298	0.8477	55724	0.8578	73938	0.83	58284	0.8062
21	77189	0.7992	64840	0.7741	70823	0.8252	59657	0.8063	85150	0.8595	135670	0.674	73867	0.811	67334	0.8311	61966	0.7509	79701	0.8673	67708	0.872	42956	0.8184	64196	0.8174	69313	0.8774	79514	0.8373	54957	0.8286	72637	0.8458	61939	0.7412
22	75189	0.7972	67721	0.7795	71160	0.8228	61262	0.797	83313	0.8437	132117	0.6827	74802	0.7762	67163	0.8306	61162	0.7532	79503	0.8246	67468	0.8588	42840	0.7751	67550	0.8054	68711	0.8531	76476	0.8156	55014	0.8167	71849	0.8456	60160	0.7724
23	73463	0.8045	68122	0.7665	70203	0.8235	62835	0.8044	84338	0.8502	125940	0.6816	75593	0.8051	67190	0.8254	59940	0.7659	81766	0.8009	67923	0.8705	43659	0.7827	68903	0.8159	68899	0.8562	77073	0.8154	54975	0.7966	72924	0.8503	61558	0.7635
24	74462	0.8016	68896	0.7417	67804	0.8004	62815	0.7898	84902	0.8242	121515	0.6712	75193	0.7691	66219	0.8088	59885	0.7399	81222	0.7906	66229	0.833	44527	0.8266	69504	0.8159	69917	0.8329	76460	0.8184	54486	0.7799	70681	0.7978	63783	0.721
Tether (field #)	1		2		3		4		5		6		7		8		9		10		11		12		13		14		15		16		17		18
t (hr)	Area	Roundness	Area	Roundness	Area	Roundness	Area	Roundness	Area	Roundness	Area	Roundness	Area	Roundness	Area	Roundness	Area	Roundness	Area	Roundness	Area	Roundness	Area	Roundness	Area	Roundness	Area	Roundness	Area	Roundness	Area	Roundness	Area	Roundness	Area	Roundness
0	154426	0.6301	155177	0.6472	156560	0.6737	150844	0.6714	151696	0.6658	151407	0.628	162519	0.6208	142686	0.7066	155357	0.6678	151559	0.6985	147644	0.6745	150821	0.6413	156657	0.6541	139152	0.679	144604	0.7157	148296	0.6683	146452	0.7109	149347	0.6496
1	113579	0.7517	122810	0.7119	119839	0.7678	112601	0.7589	123224	0.7789	113521	0.7356	120099	0.7566	109792	0.7849	116969	0.7673	122394	0.7684	113872	0.7809	115883	0.7283	115179	0.7456	105475	0.766	107466	0.796	111273	0.7852	112448	0.7797	116312	0.7351
2	91714	0.7863	96971	0.779	95123	0.786	83599	0.7987	96697	0.8103	90210	0.8236	98272	0.7837	89916	0.8102	89747	0.8003	96855	0.8077	90880	0.818	91314	0.7923	90889	0.7829	87374	0.7896	91377	0.8247	88475	0.8091	92026	0.8107	89114	0.7908
3	70292	0.8312	74814	0.849	70583	0.8132	66590	0.8327	77318	0.8544	70258	0.8519	75906	0.8339	74592	0.856	65412	0.8527	71004	0.8111	69141	0.8793	68480	0.8521	68512	0.8396	68163	0.8207	69834	0.8494	68502	0.8506	69909	0.8342	69607	0.8248
4	79771	0.8093	81449	0.7706	78338	0.797	71168	0.8153	86415	0.8083	74930	0.8043	84675	0.8077	82266	0.826	72154	0.8168	78633	0.809	73267	0.848	75422	0.7897	77863	0.8069	74996	0.7841	80490	0.8295	75302	0.8195	80780	0.8086	77091	0.7937
5	78523	0.8192	80382	0.8019	76148	0.7831	70106	0.8303	86939	0.8157	73741	0.8028	82133	0.8112	82599	0.8251	67616	0.8034	76322	0.8432	71479	0.8381	74607	0.7809	72373	0.8014	73779	0.7951	78033	0.8206	73123	0.8175	79558	0.7958	74979	0.7849
6	78731	0.8187	79065	0.78	75123	0.8083	69135	0.8207	85776	0.8215	74791	0.8004	81927	0.8066	83048	0.7982	67299	0.8158	77123	0.8278	71668	0.8354	74105	0.7939	70452	0.7962	74646	0.7599	76164	0.8274	71824	0.8101	77637	0.8159	74643	0.7974
7	78158	0.8409	78609	0.8017	75475	0.798	68427	0.827	85629	0.8198	74934	0.8113	81229	0.8099	80835	0.8284	64943	0.8083	76428	0.8442	72373	0.8521	73870	0.7918	69271	0.7802	73305	0.7742	76585	0.8326	72302	0.8053	73824	0.8069	71829	0.7999
8	79177	0.8292	79866	0.7848	75423	0.8004	66656	0.8369	84485	0.8054	74825	0.8134	80827	0.8043	79813	0.8244	65680	0.8218	75160	0.8383	73565	0.8501	74462	0.8025	68330	0.7695	75729	0.7763	76927	0.8221	71632	0.7986	70441	0.7947	71137	0.8234
9	79031	0.8201	80555	0.7857	75695	0.7779	66257	0.8116	83483	0.8357	76586	0.7963	78864	0.8226	80282	0.8027	64967	0.8167	75597	0.8286	73207	0.8618	76046	0.8016	67062	0.7708	77575	0.78	75227	0.8351	71508	0.8199	72439	0.8301	71104	0.8064
10	79026	0.8238	79026	0.7994	74814	0.7976	66537	0.8216	81882	0.8146	76616	0.8039	80410	0.8064	79772	0.8163	66262	0.7955	75032	0.8159	74337	0.8542	75367	0.7953	67558	0.7766	76722	0.803	75136	0.8359	70989	0.8019	73337	0.8254	69348	0.8143
11	79917	0.8181	80194	0.8066	77003	0.7988	67193	0.8046	83995	0.8117	77477	0.8004	81432	0.8206	80251	0.8001	65720	0.8164	76216	0.8176	75160	0.8677	75247	0.7812	69167	0.7839	78528	0.7938	75244	0.8665	70675	0.7996	72665	0.8406	68652	0.7975
12	79032	0.8196	81118	0.7954	77756	0.8012	66196	0.814	82441	0.8194	76555	0.7995	81620	0.813	79671	0.7919	66207	0.8219	75763	0.8215	76466	0.8721	75054	0.8064	69598	0.8031	77693	0.7828	74779	0.8568	70361	0.8003	72785	0.8314	70275	0.8098
13	78433	0.8133	79649	0.8152	79965	0.7913	66242	0.7972	80101	0.8048	77049	0.8166	79331	0.8293	79122	0.8087	66536	0.829	76315	0.8004	78026	0.8548	74483	0.8236	69799	0.8089	77782	0.7934	74567	0.8345	69512	0.8195	74127	0.8101	70994	0.8319
14	79011	0.8334	80276	0.7985	81266	0.8011	67920	0.8001	79103	0.8407	77945	0.7906	80176	0.8292	78873	0.8045	68377	0.8281	78110	0.7822	77847	0.8604	75354	0.7896	70833	0.7884	79312	0.7708	73317	0.8469	69178	0.791	74066	0.8342	71331	0.7981
15	77860	0.8387	80314	0.8025	80340	0.8179	66716	0.8281	79010	0.8283	76892	0.8285	81281	0.8478	76786	0.8012	67743	0.844	78172	0.8049	79111	0.8597	73553	0.8298	71544	0.8117	77954	0.7934	73760	0.8409	68296	0.8006	74691	0.8315	71642	0.8144
16	78113	0.837	81385	0.805	80311	0.8275	67479	0.8083	79566	0.855	77269	0.788	83832	0.82	76699	0.7942	69587	0.8363	78903	0.8046	79772	0.8567	73507	0.7903	71693	0.8135	77454	0.7895	74506	0.8381	67152	0.8167	73130	0.8491	72713	0.8136
17	77641	0.8252	80755	0.8238	81595	0.8292	65456	0.8568	77672	0.8482	74222	0.8126	83665	0.8433	75376	0.8105	69309	0.8121	79548	0.8325	80658	0.8553	71271	0.8231	73888	0.7677	76688	0.8143	76017	0.8322	66202	0.8443	72614	0.8322	72102	0.8576
18	77767	0.8167	83277	0.8052	81648	0.8426	67700	0.777	78032	0.844	75548	0.7755	84929	0.8279	76454	0.8127	71208	0.8097	82006	0.7918	81705	0.8441	71210	0.7869	74530	0.776	76383	0.7949	76074	0.8443	67243	0.8199	72272	0.8134	72809	0.8096
19	76265	0.8513	80429	0.8197	80698	0.8577	66622	0.8364	75025	0.8409	72637	0.8268	82932	0.8471	75394	0.8225	70981	0.8306	80007	0.8394	81082	0.857	70195	0.8327	72481	0.838	75737	0.8271	75509	0.8656	66472	0.8418	71490	0.8528	72305	0.8449
20	77283	0.8416	80881	0.8027	81034	0.8339	69169	0.766	75651	0.8438	74248	0.7681	83119	0.8403	77037	0.8141	72991	0.8317	82646	0.798	80347	0.8541	71511	0.7939	73540	0.8371	75552	0.8192	74682	0.8457	67317	0.8086	71156	0.8428	72660	0.8163
21	77506	0.8365	79121	0.8328	79967	0.8742	68553	0.8204	74716	0.878	73409	0.8282	82660	0.8843	76793	0.8046	72095	0.8446	80911	0.8445	80698	0.8853	69394	0.83	72543	0.8254	73847	0.8282	73151	0.8535	65600	0.8707	69319	0.861	72129	0.8502
22	77554	0.8677	81199	0.8144	79677	0.8559	69336	0.7889	74809	0.8735	75490	0.7911	83786	0.8424	77463	0.8078	71676	0.8332	81358	0.8089	81812	0.857	70737	0.8049	74052	0.8277	73316	0.7947	74060	0.8412	66744	0.8444	70258	0.8398	72409	0.8397
23	76411	0.8671	79391	0.8482	77643	0.8696	67490	0.8175	72575	0.8854	74721	0.8338	82112	0.8498	77116	0.8426	72604	0.846	80088	0.8535	80442	0.8819	69734	0.863	72588	0.8417	72145	0.8521	71372	0.8496	66018	0.8655	70564	0.8546	71610	0.8572
24	77597	0.8727	80775	0.7886	76890	0.8517	69024	0.7737	73201	0.8678	74805	0.8143	82749	0.8404	78382	0.8056	74517	0.8491	80755	0.7897	79995	0.8889	69212	0.8162	73677	0.8275	73291	0.8116	71184	0.8378	67072	0.8336	71874	0.864	71516	0.8358
Ecad (field #)	1		2		3		4		5		6		7		8		9		10		11		12		13		14		15		16		17		18
t (hr)	Area	Roundness	Area	Roundness	Area	Roundness	Area	Roundness	Area	Roundness	Area	Roundness	Area	Roundness	Area	Roundness	Area	Roundness	Area	Roundness	Area	Roundness	Area	Roundness	Area	Roundness	Area	Roundness	Area	Roundness	Area	Roundness	Area	Roundness	Area	Roundness
0	179941	0.8131	170541	0.7762	182131	0.7542	172618	0.7698	184506	0.7596	184742	0.755	179241	0.7448	170688	0.759	185770	0.7721	176692	0.7417	178981	0.7727	182624	0.7421	181463	0.7865	184988	0.7512	185405	0.7312	180979	0.7323	178842	0.7741	177889	0.7542
1	187406	0.6874	174065	0.7082	193075	0.6618	182199	0.7102	194817	0.6794	189187	0.6697	185627	0.7108	174467	0.6629	190149	0.6659	183348	0.6723	186219	0.7008	184196	0.6726	188474	0.656	185279	0.6576	188267	0.6293	182854	0.6623	180421	0.6719	173080	0.6996
2	188084	0.6515	170655	0.6334	190484	0.6016	179707	0.6616	188695	0.6136	188201	0.6057	179114	0.6963	171477	0.6305	185680	0.6447	180139	0.6161	179204	0.6146	178973	0.6487	179035	0.6503	183785	0.6129	180387	0.6412	177681	0.6304	170321	0.6903	167232	0.6415
3	181946	0.6938	164795	0.6559	184780	0.6541	171739	0.6456	183410	0.6381	177301	0.6838	175086	0.7159	165818	0.6741	173750	0.6936	172601	0.6445	170104	0.6251	168286	0.6521	169176	0.6553	172675	0.6333	172469	0.6199	172113	0.6417	163541	0.7109	164572	0.6783
4	169200	0.6494	155034	0.6615	167495	0.633	159505	0.6151	167326	0.6263	163423	0.6691	162628	0.6269	155586	0.6353	156809	0.6552	163384	0.6215	155361	0.6009	153608	0.6762	160367	0.6669	160095	0.644	157052	0.6653	157555	0.6595	147372	0.693	145452	0.6772
5	158296	0.6688	148449	0.6471	159313	0.5983	152582	0.6366	155762	0.6583	151736	0.7277	158136	0.6622	149504	0.6447	146785	0.6257	157378	0.6633	144316	0.6269	140888	0.6641	149254	0.6397	153340	0.6476	150507	0.663	155937	0.6661	139182	0.6308	135948	0.6761
6	150515	0.6045	148087	0.6611	149788	0.5915	144834	0.6467	147377	0.6694	142421	0.6865	154683	0.6563	148836	0.65	142176	0.6602	157536	0.6365	138343	0.6223	134449	0.6433	146530	0.6445	146778	0.6379	144299	0.6607	150100	0.6801	132831	0.6253	127969	0.6856
7	145297	0.6302	143517	0.6591	145945	0.638	139773	0.6057	144361	0.6602	138102	0.7201	153808	0.6475	147666	0.6541	135768	0.6399	158094	0.6623	135789	0.642	130832	0.6446	140764	0.6672	142835	0.6604	138862	0.638	145973	0.6506	126691	0.6694	123645	0.7078
8	142318	0.5637	141706	0.6627	141930	0.6593	135787	0.6304	140837	0.6873	132091	0.6951	151062	0.6146	148693	0.6659	131896	0.6547	157912	0.6665	132551	0.6205	123822	0.6163	136045	0.6633	139193	0.6539	139084	0.669	142803	0.6902	121381	0.6239	122211	0.6922
9	139225	0.5914	138774	0.6743	136745	0.628	133341	0.6295	136104	0.6845	128416	0.7122	152090	0.6595	151672	0.6371	128565	0.6604	156628	0.6747	126363	0.6636	121425	0.6615	135031	0.691	135266	0.6608	132970	0.6476	141066	0.6918	119698	0.634	116282	0.6616
10	132808	0.6428	136649	0.6651	133060	0.6437	131009	0.6772	128802	0.7102	126536	0.7053	153245	0.6518	150069	0.6323	121757	0.6092	155221	0.6667	122081	0.6624	118532	0.6433	130839	0.6831	129954	0.6359	133995	0.6326	137843	0.657	117386	0.599	110107	0.6418
11	127680	0.6199	134651	0.6204	128697	0.6566	128722	0.6708	126877	0.7001	122303	0.7204	151123	0.65	152899	0.6441	116368	0.6355	155086	0.6339	119527	0.6448	114831	0.6548	132128	0.7151	130269	0.6707	128725	0.6216	136512	0.6876	113263	0.6316	111440	0.696
12	124649	0.6226	134760	0.6671	124182	0.6458	125057	0.647	123274	0.7147	118245	0.7503	153790	0.6459	155512	0.6261	115060	0.6303	155762	0.6118	117959	0.6465	112192	0.689	131047	0.6985	128409	0.6638	125998	0.6813	133005	0.6776	109464	0.6253	106724	0.6663
13	120645	0.6598	132658	0.6325	122471	0.6732	121519	0.6352	122046	0.7314	119640	0.7291	153278	0.6294	160132	0.6083	113309	0.6512	157396	0.6058	115013	0.641	111674	0.6745	131565	0.6927	128613	0.6758	124281	0.6773	131260	0.7008	106261	0.6193	106100	0.6813
14	118181	0.6327	129561	0.621	121207	0.6507	119351	0.6424	117895	0.7385	120129	0.7404	155699	0.6137	164375	0.585	108922	0.626	156778	0.5896	112583	0.6834	112244	0.6652	133202	0.6975	127915	0.6859	123013	0.6675	130042	0.69	104504	0.6002	106565	0.693
15	113297	0.658	128248	0.653	117639	0.645	117903	0.6813	115578	0.7615	119815	0.7509	159256	0.6174	165867	0.5898	105515	0.6493	159020	0.6285	110020	0.6876	109316	0.6682	133050	0.6874	127960	0.6569	121265	0.6427	129135	0.7075	105017	0.5837	103198	0.651
16	109832	0.6361	124491	0.672	119334	0.6591	116889	0.6565	112298	0.7313	117454	0.7127	162354	0.5962	170925	0.5906	103176	0.6391	160307	0.6423	109662	0.6544	110737	0.6448	131899	0.6726	129191	0.6115	118833	0.6344	126901	0.6882	102837	0.611	104347	0.6671
17	107547	0.6551	121692	0.64	116955	0.6682	113449	0.6543	108295	0.724	115192	0.7382	163440	0.5841	178035	0.6271	104592	0.651	161313	0.6282	107223	0.6634	110101	0.6619	132147	0.6739	128634	0.5869	120386	0.6516	125547	0.6723	99790	0.6255	103654	0.6653
18	106125	0.6545	121030	0.6387	115594	0.6661	113414	0.6603	105405	0.7196	112578	0.7213	166379	0.5676	181523	0.5679	103436	0.6648	160899	0.617	107814	0.6445	109355	0.6609	133823	0.6542	130166	0.5836	119931	0.6497	123499	0.6757	101018	0.6332	102043	0.6802
19	103983	0.6277	119964	0.6617	114241	0.6727	111202	0.683	103782	0.7031	111493	0.7251	169425	0.5851	184271	0.5645	99960	0.6376	162701	0.6252	105894	0.6842	110654	0.6495	132365	0.6589	130029	0.5748	120154	0.6646	123191	0.6675	100479	0.6308	99330	0.6936
20	105088	0.6325	118955	0.6333	112434	0.6416	111036	0.6574	104245	0.6979	111245	0.7317	175850	0.6029	188541	0.5907	100783	0.6451	162261	0.6446	104142	0.6548	110301	0.618	135374	0.6447	133481	0.5873	119083	0.6607	124978	0.6585	98375	0.6216	100214	0.6685
21	105341	0.6141	119162	0.654	110687	0.6279	111687	0.6383	101244	0.6962	108991	0.7151	179421	0.5695	191902	0.573	101380	0.6051	167524	0.6143	104599	0.6575	110556	0.6437	137658	0.6524	134805	0.5685	120793	0.652	123975	0.654	96968	0.6207	100130	0.6447
22	103387	0.6403	119753	0.6346	111444	0.6156	108093	0.6206	102670	0.7229	110481	0.6923	184725	0.4492	197931	0.6307	102960	0.593	168019	0.6258	103904	0.6492	111583	0.6197	138914	0.6139	136872	0.5602	118171	0.654	124543	0.6203	96766	0.6534	100477	0.6195
23	104635	0.642	122087	0.6169	112160	0.632	110282	0.6145	103007	0.6994	109816	0.7068	189259	0.5297	199232	0.6236	104907	0.6189	169817	0.541	103692	0.6563	112850	0.5908	142644	0.568	139580	0.5273	119325	0.6411	125191	0.6522	96575	0.6362	100175	0.6044
24	104448	0.54	124594	0.5832	113658	0.6541	110695	0.6155	101305	0.6731	109012	0.6841	192220	0.4415	205505	0.6305	107096	0.6157	171335	0.5872	104394	0.6455	114167	0.59	144195	0.5673	142432	0.5524	123961	0.6067	125378	0.5889	97632	0.6362	102561	0.6033
ICAM-1	1		2		3		4		5		6		7		8		9		10		11		12		13		14		15		16		17		18
t (hr)	Area	Roundness	Area	Roundness	Area	Roundness	Area	Roundness	Area	Roundness	Area	Roundness	Area	Roundness	Area	Roundness	Area	Roundness	Area	Roundness	Area	Roundness	Area	Roundness	Area	Roundness	Area	Roundness	Area	Roundness	Area	Roundness	Area	Roundness	Area	Roundness
0	163333	0.6394	177186	0.6433	164888	0.6772	177007	0.663	169652	0.6335	168258	0.6392	160017	0.6811	179526	0.6303	169310	0.6227	179883	0.6058	184093	0.6177	177352	0.6748	174484	0.6126	165156	0.6274	171607	0.6117	177136	0.6541	184828	0.6259	168691	0.6162
1	172367	0.7007	202161	0.7035	168586	0.6656	191870	0.6202	181658	0.6927	173119	0.6662	167881	0.6643	198111	0.7306	181070	0.6647	195805	0.6519	198411	0.5887	183780	0.696	186352	0.5269	173159	0.6464	183246	0.6592	183240	0.657	205932	0.5658	174144	0.6528
2	173281	0.6817	213100	0.6932	175773	0.6821	202061	0.6614	178252	0.6341	167826	0.5511	170879	0.6623	208498	0.6971	187921	0.6305	198223	0.3532	209716	0.5836	181026	0.7004	199212	0.3644	179826	0.5982	190617	0.5963	187397	0.6069	213877	0.03968	175172	0.5756
3	170748	0.6058	213131	0.5771	173282	0.6817	206451	0.6162	177201	0.595	159424	0.6039	169979	0.6561	218241	0.6508	191220	0.5652	202885	0.4919	213978	0.5819	186710	0.637	207956	0.4196	184366	0.5253	190140	0.5159	194306	0.5726	223321	0.05348	173193	0.4901
4	173826	0.6135	217217	0.6937	172327	0.6933	207061	0.5684	173404	0.6057	159140	0.6248	171775	0.6076	221817	0.6515	198345	0.5485	208032	0.0684	221963	0.4057	194099	0.6027	215593	0.463	188936	0.5136	193978	0.63	199048	0.5881	229535	0.06234	171484	0.5198
5	175504	0.5282	221914	0.7034	173093	0.677	208246	0.4647	169026	0.6185	157137	0.6362	177845	0.6342	223155	0.6027	203133	0.4717	210161	0.0716	218365	0.4501	198589	0.6041	225201	0.5103	195036	0.3941	192112	0.5796	199261	0.4683	228180	0.3352	172785	0.319
6	176681	0.5551	225738	0.6992	173417	0.6559	206274	0.4171	156302	0.5858	148850	0.5737	182299	0.6626	227470	0.6212	205484	0.5455	212531	0.2655	217800	0.5069	202339	0.6073	232796	0.3751	203216	0.5104	196386	0.4978	204074	0.5824	220166	0.5778	171250	0.4076
7	178764	0.5564	226409	0.6846	173407	0.5813	211845	0.466	165908	0.618	157913	0.4269	187904	0.6229	232395	0.5461	210734	0.4897	213137	0.3723	220640	0.08345	205237	0.6092	240415	0.3362	206370	0.5547	195133	0.6311	205591	0.3429	229245	0.3916	171221	0.3707
8	183389	0.5794	232503	0.6775	173274	0.5735	198953	0.5516	143856	0.5686	146624	0.5933	194976	0.6423	236118	0.434	215187	0.5475	213240	0.3798	216578	0.5534	209463	0.6306	244730	0.4878	215763	0.4767	199925	0.5609	213927	0.07303	218542	0.6339	170350	0.1893
9	187012	0.6657	238715	0.7462	175880	0.5503	220213	0.1022	166986	0.622	156334	0.4322	201824	0.5884	244206	0.2787	217248	0.5609	220074	0.4029	224322	0.5897	214714	0.5641	243186	0.3519	220870	0.4725	203794	0.6172	217086	0.3492	232061	0.3583	174124	0.3439
10	191718	0.4415	243017	0.6624	173818	0.651	221103	0.5997	167786	0.6274	158607	0.4407	210056	0.4709	249754	0.5855	217927	0.5646	223805	0.07927	231505	0.4158	215957	0.6511	249240	0.3679	223816	0.3626	210431	0.5611	221927	0.4083	236216	0.2431	176194	0.3153
11	195339	0.4996	245788	0.5837	173157	0.3886	223611	0.4109	165220	0.5596	161184	0.5115	213835	0.5335	251358	0.5258	220975	0.6054	225892	0.4676	233763	0.09712	216501	0.6516	250599	0.5313	225052	0.5435	213395	0.4971	224393	0.4104	237022	0.09679	175825	0.3045
12	198047	0.3973	250554	0.6154	174165	0.4517	225378	0.1169	165449	0.5908	163876	0.3338	218022	0.4244	258225	0.5389	222910	0.5607	233180	0.09168	235868	0.3415	222228	0.5865	248083	0.3588	227875	0.09508	218639	0.5481	229076	0.08767	240203	0.3762	176240	0.3753
13	200791	0.5082	251601	0.5834	174032	0.4727	227424	0.2854	164694	0.5633	164683	0.495	220088	0.4366	261377	0.4414	225117	0.5512	234878	0.092	237191	0.4015	224921	0.6639	252606	0.3722	230358	0.3279	223515	0.5523	231040	0.09687	241039	0.1094	175379	0.3607
14	205876	0.5005	253327	0.6135	175890	0.3943	227817	0.4553	164854	0.5691	167653	0.4897	225253	0.5111	261613	0.1178	225990	0.5568	237386	0.4357	239640	0.548	227870	0.6541	253835	0.4464	231967	0.559	225477	0.5129	231867	0.4609	239875	0.1115	175065	0.4346
15	207111	0.3892	253488	0.5665	174149	0.3829	228052	0.3832	163904	0.4654	170297	0.4164	224659	0.4625	263933	0.1878	226655	0.6335	237652	0.5951	239474	0.3954	226878	0.6462	251190	0.3752	234334	0.3731	229378	0.1085	232614	0.09775	237136	0.4573	173201	0.4739
16	209644	0.4895	253039	0.575	174436	0.4013	228162	0.3069	164756	0.5514	171176	0.5157	228846	0.419	264843	0.1371	226902	0.5807	239037	0.4607	239227	0.1138	228279	0.57	250439	0.4776	234497	0.498	231278	0.3734	235151	0.1053	237250	0.1222	172946	0.5465
17	213466	0.4423	252219	0.6386	173669	0.5103	230364	0.1245	163977	0.4743	166394	0.5326	229799	0.5712	265277	0.4291	227320	0.6152	238207	0.5103	237404	0.2581	228036	0.575	252519	0.3512	234406	0.1052	235371	0.1126	238439	0.12	236145	0.1325	171372	0.5228
18	217241	0.4759	252863	0.533	175730	0.4311	233471	0.1331	165451	0.4719	170334	0.4039	233535	0.3882	263872	0.2281	226596	0.6315	237555	0.5046	241061	0.4593	230669	0.6031	250516	0.3386	233394	0.3413	236211	0.1163	239445	0.4052	233501	0.1327	171088	0.535
19	221543	0.495	254073	0.5343	174174	0.5171	234310	0.1301	165479	0.513	166681	0.4354	234373	0.4077	263519	0.4863	224049	0.5679	236292	0.4837	243273	0.2469	230071	0.4849	250264	0.3503	229771	0.5405	235763	0.1201	239778	0.4586	229602	0.4574	170663	0.5249
20	222795	0.1003	255300	0.4132	172047	0.5172	237124	0.1347	167472	0.6297	165910	0.4642	233378	0.4849	264799	0.3773	224987	0.3975	238303	0.1229	244326	0.2507	232050	0.4933	248033	0.3479	232714	0.4285	237265	0.1215	243353	0.4072	230262	0.1452	173573	0.485
21	226533	0.1049	253357	0.3675	173015	0.5403	236893	0.132	166754	0.5737	170046	0.4666	234154	0.3444	261085	0.4412	224162	0.4691	237191	0.1114	243914	0.2964	232099	0.4453	247119	0.3735	229766	0.5841	239134	0.1211	245548	0.1247	229699	0.1582	173646	0.4828
22	229904	0.106	250961	0.4969	171197	0.6292	238358	0.1324	168259	0.51	169601	0.6232	233193	0.3553	260444	0.474	222529	0.4901	238380	0.11	244434	0.4758	232197	0.4093	246674	0.3688	230425	0.1191	240238	0.1197	246835	0.1284	227313	0.3682	175436	0.5247
23	233137	0.5568	251637	0.4644	169292	0.5664	238774	0.1354	168506	0.5915	172442	0.5066	235874	0.4677	258965	0.1475	221750	0.4852	239054	0.1124	245675	0.1407	232510	0.3703	245834	0.3761	229090	0.3958	241116	0.1268	246705	0.1432	226737	0.1465	175136	0.4582
24	236315	0.4139	251440	0.4555	169151	0.5159	239943	0.1366	170089	0.5349	173743	0.5099	236555	0.4071	261341	0.1773	220050	0.567	238755	0.1122	246046	0.1546	230506	0.2923	246704	0.3714	228231	0.4739	240847	0.1233	247212	0.1483	226250	0.1555	177168	0.4932
